# Supplementary material for: The water lily genome and the early evolution of flowering plants
Source: Nature. 2019 Dec 18;577(7788):79–84. doi: 10.1038/s41586-019-1852-5 (PMC7015852; doi:10.1038/s41586-019-1852-5)
Supplement: Supplementary file 3 — This file contains Supplementary Tables 1-21. [file 41586_2019_1852_MOESM3_ESM.xlsx]

## Sheet: Table S1
Supplementary Table 1 | The Nymphaeales samples used in this study.
Genome sequencing	Taxonomy	Organ	Source	Ecotype	Assembled size	Longest Contig	Num	Min	Mean	N50	NumN50	GC content
Nymphaea colorata	Nymphaeales, Nymphaeaceae, Nymphaea, Brachyceras	leaf	This study	tropical	409Mb	78559	1429			2.1Mb		0.386
Transcriptome sequencing
Nymphaea colorata		mature leaf	This study		－	－	－	－	－	－	－	－
		mature leafstalk	This study		－	－	－	－	－	－	－	－
		juvenile flower	This study		－	－	－	－	－	－	－	－
		juvenile leaf	This study		－	－	－	－	－	－	－	－
		juvenile leafstalk	This study		－	－	－	－	－	－	－	－
		carpel bottom	This study		－	－	－	－	－	－	－	－
		stamen	This study		－	－	－	－	－	－	－	－
		carpel upper	This study		－	－	－	－	－	－	－	－
		sepal	This study		－	－	－	－	－	－	－	－
		root	This study		－	－	－	－	－	－	－	－
Brasenia schreberi	Nymphaeales, Cabombaceae, Brasenia	leaf	This study	tropical to subtropical	129266582	14012	185954	201	695	1092	32168	0.424
Cabomba caroliniana	Nymphaeales, Cabombaceae, Cabomba	leaf	Prof. Hong Ma, Fudan University [4]	tropical to subtropical	－	－	－	－	－	－	－	－
Euryale ferox	Nymphaeales, Nymphaeaceae, Euryale	leaf	This study	tropical to cool region	180681372	13900	224070	201	806	1387	36138	0.415
Victoria cruziana	Nymphaeales, Nymphaeaceae, Victoria	leaf	This study	tropical	138082652	14481	146114	201	945	1813	22497	0.427
Nymphaea rubra	Nymphaeales, Nymphaeaceae, Nymphaea, Lotos	leaf	This study	tropical to subtropical	203690157	16364	344306	201	591	761	71610	0.429
Nymphaea mexicana	Nymphaeales, Nymphaeaceae, Nymphaea, Nymphaea	leaf	This study	hardy	153355615	16458	182471	201	840	1445	29726	0.42
Nymphaea tetragona	Nymphaeales, Nymphaeaceae, Nymphaea, Nymphaea	leaf	This study	subtropical to cold region	141946360	15855	196259	201	723	1169	34927	0.44
Nymphaea prolifera	Nymphaeales, Nymphaeaceae, Nymphaea, Hydrocallis	leaf	This study	tropical, night-bloom	147170259	16825	186591	201	788	1310	31442	0.42
Nymphaea potamophila	Nymphaeales, Nymphaeaceae, Nymphaea, Hydrocallis	leaf	This study	tropical	160490363	13755	179529	201	893	1635	28778	0.431
Nymphaea 'Midnight' [1]	Nymphaeales, Nymphaeaceae, Nymphaea, Brachyceras	leaf	This study	tropical	162335767	20606	198388	201	818	1378	33098	0.419
Nymphaea 'Choolarp'	Nymphaeales, Nymphaeaceae, Nymphaea, Brachyceras	leaf	This study	tropical	138630527	16159	173642	201	798	1307	29392	0.422
Nymphaea 'Thong Garnjana'	Nymphaeales, Nymphaeaceae, Nymphaea, Brachyceras	leaf	This study	tropical	147170259	16825	186591	201	788	1310	31442	0.42
Nymphaea 'Paramee'	Nymphaeales, Nymphaeaceae, Nymphaea, Brachyceras	leaf	This study	tropical	129654576	16773	139126	201	931	1631	23367	0.425
Nymphaea 'Woods blue goddess' [2]	Nymphaeales, Nymphaeaceae, Nymphaea, Brachyceras	leaf	This study	tropical	155219813	16413	211814	201	732	1109	38416	0.419
Nymphaea caerulea	Nymphaeales, Nymphaeaceae, Nymphaea, Brachyceras	leaf	This study	tropical	151951554	16286	156671	201	969	1870	24411	0.432
Nymphaea gigantea 'Albert de Lestang'	Nymphaeales, Nymphaeaceae, Nymphaea, Anecphya	leaf	This study	tropical	187875137	13288	366631	201	512	587	86556	0.421
Nymphaea gigantea 'Hybrid I'	Nymphaeales, Nymphaeaceae, Nymphaea, Anecphya	leaf	This study	tropical	153008744	16041	297618	201	514	595	69632	0.426
Nuphar lutea	Nymphaeales, Nymphaeaceae, Nuphar	leaf	This study	tropical to subtropical	161900757	14162	241172	201	671	1055	42006	0.427
Nuphar advena	Nymphaeales, Nymphaeaceae, Nuphar	mixed	Uvi. of Georgia	tropical to cool region	94192649	11242	143732	224	655	748	36886	0.42	Assembled in this study
Illicium henryi	Austrobaileyales, Schisandraceae, Illicium	leaf	Prof. Hong Ma, Fudan University [4]	tropical to subtropical	－	－	－	－	－	－	－	－
[1] parent: N. colorata x N. capensis
[2] parent: Nymphaea ‘Green Smoke’ x Nymphaea ‘Director George T. Moore’ (Nymphaea ‘Judge Hitchcock’ x Nymphaea colorata Peter)
[3] parent: N. ampla x N. colorata
[4] The transcriptome was sequenced by Zeng, L. et al. Resolution of deep angiosperm phylogeny using conserved nuclear genes and estimates of early divergence times. Nat. Commun 5, 1–12 (2014).
PacBio whole-genome sequencing data and Illumina data were deposited to the NCBI Sequence Read Archive as Bioproject PRJNA565347 and also deposited in the BIG Data Center (http://bigd.big.ac.cn) under project number PRJCA001283.

## Sheet: Table S2
Supplementary Table 2 | Genome size estimation based on k-mer number and coverage.
k-mer length	Total number of k-mer	k-mer coverage	Estimated genome size
17	92214492993	200	461.1Mb
19	91550250271	184	497.6Mb
21	90631088676	182	498.0Mb
23	90631088676	182	498.0Mb
25	88406847112	169	523.1Mb

## Sheet: Table S3
Supplementary Table 3 | Statistics of contig-level assembly of N. colorata.
Statistic	Contigs length
Raw reads (Gb)	49.8
Assembly size (bp)	408980314
No. of contigs	1429
Maximum length (bp)	12782296
N95 (bp)	43611
N90 (bp)	79859
N75 (bp)	778590
N50 (bp)	2135915
N25 (bp)	5270074
Average length (bp)	286200
Genome heterozygosity-bcf method*	0.0039
Genome heterozygosity-GCE method**	0.0023
Note: *https://github.com/samtools/bcftools
**ftp://ftp.genomics.org.cn/pub/gce

## Sheet: Table S4
Supplementary Table 4 | Genome completion evaluation using Benchmarking Universal Single-Copy Orthologs (BUSCO) analysis and Illumina read mapping rates, as well as mapping coverage of the leaf transcriptome.
genome BUSCO	Number	Percentage
Complete BUSCOs ©	1297	0.944
Complete and single-copy BUSCOs (S)	1270	0.924
Complete and duplicated BUSCOs (D)	27	0.02
Fragmented BUSCOs (F)	24	0.017
Missing BUSCOs (M)	54	0.039
Total BUSCO groups searched	1375	1
illumina data	Statistics
Number of illumina reads	74506929
Data size	22 Gbp
Mapped bases	19 Gbp
Map rate	0.86
Genome Length	409 Mbp
Mean mapped depth	0.6589
Genome coverage rate	0.9885
Dataset	Number	Total Length (bp)	Accuracy (%)	Base covered by assembly (%)	Sequences covered by assembly (%)	With >90% sequenced in same chromosome		With >50%sequenced in same chromosome
						Number	Percent (%)	Number	Percent (%)
leaf transcriptome	63727	128474795	98.5057	98.52	99.99	63642	0.9986	63708	99.97

## Sheet: Table S5
Supplementary Table 5 | Statistics of the assembled 14 chromosomes of N. colorata.
Chromosome	Anchored contig number	Length of chromosome
Chr1	44	44972698
Chr2	26	36498466
Chr3	130	34113792
Chr4	52	27846924
Chr5	67	27818301
Chr6	36	26430778
Chr7	100	26330227
Chr8	70	25474978
Chr9	28	25446897
Chr10	17	24979530
Chr11	58	24588040
Chr12	29	23123335
Chr13	84	18474142
Chr14	29	12715950
total	770	378814058

## Sheet: Table S6
Supplementary Table 6 | Genome assembly comparison among the N. colorata genomes, Amborella genome, and other genomes.
Genome statistics	N. colorata (V1.0)	A. trichopoda (V1.0)	Vitis vinifera (Genoscope.12X)	Oryza sativa (v 7.0)	Sorghum bicolor (v3.0.1)	Spirodela polyrhiza (v1)	Zostera marina (v2.2)	Pinus taeda	Picea abies	Ginkgo biloba
assembled genome	409Mb	668Mb	470Mb	374Mb	675Mb	128Mb	191Mb	23.2Gb	19.6Gb	10.61Gb
Longest contig size/bp	12786050	287935	653287	17510758	14037432	124558	642312	N.A.	N.A.	N.A.
Shortest contig size/bp	2941	436	140	503	113	469	200	N.A.	N.A.	N.A.
Contig number	1429	43234	14560	298	4780	13272	12583	N.A.	N.A.	N.A.
Mean contig length/bp	286278	15456	32294	1256062	141297	9655	15231	N.A.	N.A.	N.A.
N50/bp	2136418	29456	102937	7711345	1310030	14962	79958	8206	4869	48207
Contig number >=N50 length	45	6448	1361	17	78	2445	623	N.A.	N.A.	N.A.
GC content/%	0.386	0.375	0.345	0.436	0.439	0.42	0.383	N.A.	N.A.	N.A.

## Sheet: Table S7
Supplementary Table 7 | Comparison of repetative elements among represeantative flowering plants.
Statistics	Nymphaea colorata			Amborella trichopoda			Nelumbo nucifera			Beta vulgaris			Vitis vinifera			Solanum lycopersicum			Carica papaya			Arabidopsis thaliana (TAIR10)			Zostera marina			Spirodela polyrhiza			Oryza sativa (phytozome)			Sorghum bilocor
	Number*	Length (Mb)	% of repeats	Number*	Length (Mb)	% of repeats	Number*	Length (Mb)	% of repeats	Number*	Length (Mb)	% of repeats	Number*	Length (Mb)	% of repeats	Number*	Length (Mb)	% of repeats	Number*	Length (Mb)	% of repeats	Number*	Length (Mb)	% of repeats	Number*	Length (Mb)	% of repeats	Number*	Length (Mb)	% of repeats	Number*	Length (Mb)	% of repeats	Number*	Length (Mb)	% of repeats
Total repeat fraction	586924	160.4	100	1273306	409.5	100	1384050	410.2	100	960492	276.6	100	660393	258	100	952494	533.2	100	392769	216	100	81762	24.4	100	266693	110.7	100	118706	31	100	527957	176.7	100	596093	504.7	100
Class I: Retroelement	211754	106.1	66.16	583416	287.1	70.1099	682082	296.8	72.34	441226	196.2	70.91	268729	172	66.64	555528	415.8	77.97	199837	180	83.6	19366	12	49.33	147764	90.9	82.14	37370	20.9131	67.47	134680	99.8	56.45	239225	360.2	71.37
LTR Retrotransposon	113754	77.1	48.07	282396	187.3	45.7387	334333	183.6	44.75	216104	120.7	43.64	182745	134.7	52.21	421875	377.9	70.88	136289	148	68.8	11154	8.4	34.66	82479	66.3	59.9	24784	15.5	50.13	85200	85.8	48.52	198928	345.1	68.38
Ty1/Copia [RLC]**	41205	32.5	20.27	56477	34.3	8.37607	91209	64.6	15.74	44258	33.3	12.05	66217	41.3	16.02	73478	45.6	8.55	30481	22	10.4	2141	1.2	5.08	22620	18.4	16.62	7514	4.72	15.23	14032	11.2	6.32	36093	42.1	8.34
Ty3/Gypsy [RLG]	20874	20.1	12.52	82909	86.3	21.0745	99345	72.3	17.61	61706	44.8	16.21	74092	70.9	27.47	294261	295.9	55.49	85770	114	52.8	5852	5.9	24.2	29267	33.7	30.41	8323	7.4	23.83	50003	61.3	34.68	146852	284.4	56.36
Other	51675	24.5	15.27	143010	66.7	16.2882	143779	46.7	11.4	110140	42.5	15.38	42436	22.5	8.71	54136	36.4	6.83	20038	12	5.6	3161	1.3	5.38	30592	14.3	12.88	8947	3.4	11.08	21165	13.3	7.51	15983	18.6	3.69
Non-LTR Retrotransposon	55487	19.8	12.35	192872	73.5	17.9487	228994	87.7	21.38	138193	55	19.89	64749	32.2	12.47	93181	28.3	5.3	48687	27	12.73	6463	3.1	12.72	44956	17.9	16.18	7659	3.8	12.36	39781	11.6	6.55	32360	12.6	2.49
LINE [Rlx]	45130	18.7	11.63	158997	69.6	16.9963	193581	83.5	20.36	109684	51.6	18.67	56709	31.3	12.12	57457	23.3	4.38	44339	23	10.8	4773	2.8	11.62	36361	16.7	15.05	6731	3.7	12.01	18960	8	4.51	25104	11.6	2.29
SINE [RSx]	10357	1.1	0.71	33875	39.1	9.54823	35413	4.2	1.03	28509	3.4	1.22	8040	0.9	0.35	35724	4.9	0.93	4348	4.1	1.9	1690	0.3	1.1	8595	1.3	1.13	928	0.1	0.35	20821	3.6	2.04	7256	1	0.2
Unclassified retroelement	42513	9.2	5.75	108148	26.4	6.44689	118755	25.5	6.21	86929	20.4	7.39	21235	5.1	1.97	40472	9.5	1.79	14861	4.5	2.1	1749	0.5	1.96	20329	6.7	6.06	4927	1.5	4.98	9699	2.4	1.38	7937	2.5	0.5
Class II: DNA transposon***	192385	46.8	29.16	377901	121.8	29.7436	407877	96.9	23.61	265652	62.8	22.69	183599	53.9	20.88	256963	66.5	12.48	37847	21	9.65	13575	4.2	17.42	61987	2.3	20.64	9034	4.8	15.42	292427	68.5	38.74	226691	63.2	12.53
TIR
CMC [DTC]	18574	4.9	3.06	17619	16.2	3.95604	2681	1	0.19	14920	6.3	2.27	9756	3.9	1.53	25576	8	1.5	14584	5.8	2.7	1247	0.7	2.92	6598	3.1	2.83	181	0.5	0.15	33805	14.1	7.98	51063	24	4.75
hAT [DTA]	56389	13.5	8.4	48797	18.4	4.49328	140017	34.2	8.34	25275	5.6	2.01	23959	8.2	3.18	27441	7.3	1.38	853	2.8	1.3	1719	0.5	1.87	16563	5.9	5.37	409	0.2	0.55	15415	3.7	2.08	13737	2.9	0.57
Mutator [DTM]	6429	2.3	1.45	5977	3	0.732601	17271	4	0.96	8025	3.6	1.28	34549	13.3	5.16	17588	5.9	1.11	684	0.2	0.07	4229	1.4	5.89	2402	1.7	1.56	432	0.2	0.56	49507	13.5	7.66	16799	5.1	1
Tcl/Mariner [DTT]	0	0	0	1631	0.2	0.04884	0	0	0	36118	7.1	2.56	831	0.1	0.06	31423	6	1.13	310	0.1	0.05	1024	0.2	0.97	539	0.2	0.14	0	0	0	66350	10.8	6.09	30543	5	0.99
PIF/Harbinger [DTH]	1951	0.7	0.42	2105	0.5	0.1221	461	0.3	0.06	4566	1.3	0.47	57691	12.7	4.93	14923	3.5	0.65	1048	0.6	0.29	1153	0.4	1.46	0	0	0	367	0.4	1.28	63319	12.3	6.97	95398	21	4.16
Other	109042	25.4	15.83	300141	83	20.2686	247447	57.7	14.06	140630	31.9	11.53	55982	15.4	5.98	108589	29.7	5.57	20058	11	5.18	3179	0.8	3.35	35346	1.2	10.61	7645	4	12.88	2319	3.3	1.88	-11392	0.3	0.07
Helitron	3929	1.1	0.69	1128	0.4	0.0976801	863	0.2	0.06	3273	1.3	0.46	2169	1.3	0.52	1412	0.6	0.12	2026	0.6	0.26	6555	2.1	8.7	0	0	0	0	0	0	9413	3.6	2.05	14074	2.3	0.45
Tandem Repeats	152026	10.6	6.61	253314	17.5	4.2735	237861	37	9	201046	20	7.26	206950	32.9	12.75	197499	65.9	12.36	120267	12	5.68	39011	6	24.75	54684	2.8	2.54	64999	5.1	16.39	123733	15.9	9.02	128555	30	5.85
*All calculations are after collapsing and merging overlapping elements of a category.
**Codes in square brackets according to the classification system of Wicker et al. (2007).
***According to the classification system of Yuan and Wessler (2011).
Reference
Wicker T, Sabot F, Hua-Van A, et al. A unified classification system for eukaryotic transposable elements. Nat Rev genet 2007 (8): 973-982.
Yuan and Wessler. The catalytic domain of all eukaryotic cut-and-paste transposase superfamilies. Proc Natl Acad Sci 2011 (108): 7884-7889.

## Sheet: Table S8
Supplementary Table 8 | Telomere and subtelomere repeat locations and organization in the N.colorata genome.
Chromosome	From	To	Contig ID	From	To	Chr_location	Teomere length/bp	Repeat_unit	No. of repeat unit
Chr1	34949116	34957381	tig00003828	146804	138539	middle	8265	TAGGGTT	1185
Chr1	34834495	34832216	tig00003980	1297726	1295447	middle	2279	TAGGGTT	327
Chr1	34949015	34872624	tig00000564	76392	1	middle	76391	AACCCTA	830
Chr2	13051855	13063003	tig00000117	2755610	2744462	middle	11148	AGGGTTT	1599
Chr2	265604	2	tig00000082	265603	1	end	265602	AACCCTA	997
Chr3	15870270	15864656	tig00003601	1545857	1540243	middle	5614	GTTTAGG	800
Chr5	23717377	27336410	tig00003505	3619034	1	end	3619033	AAACCCT	1779
Chr5	2	2884	tig00000098	3751507	3748625	end	2882	TTAGGGT	415
Chr6	15717465	15722386	tig00003663	1562781	1557860	middle	4921	TTTAGGG	702
Chr7	16993717	17001777	tig00000062	750799	742739	middle	8060	TTTAGGG	1153
Chr10	21033093	24868340	tig00000091	3835248	1	end	3846469	AACCCTA	707
Chr11	12979803	12983363	tig00000139	658108	654548	middle	3560	GGGTTTA	514
Chr11	12979702	12972117	tig00000020	3234019	3226434	middle	7585	GTTTAGG	1080
Chr12	15104726	16360935	tig00003648	1256210	1	middle	1256209	CCCTAAA	493
ChrUnknown	-	-	tig00000131	40547	49161	-	8614	GTTTAGG	1245
ChrUnknown	-	-	tig00000164	7316	12959	-	5643	TAAACCC	814
ChrUnknown	-	-	tig00000292	22227	30632	-	8405	GGGTTTA	1204
ChrUnknown	-	-	tig00003618	1	7304	-	7303	CCCTAAA	1043
ChrUnknown	-	-	tig00004071	35814	36429	-	615	TTTAGGG	89
Sum=19							Median=8,060bp, Total sizes =457,430		Average =889.88

## Sheet: Table S9
Supplementary Table 9 | Centromere locations and organizations in the N.colorata genome.
no.	start	end	length	period	copynum	consensusSize	pctmatch	pctindel	score	A	C	G	T	repeat_pattern	repeat_seq
Chr1	9399469	9434634	35165	114	310.6	114	50	16	7484	38	15	12	33	1.86	TGATCATGAATGACTTAAATCTCATTCAAATATTTAAACAAACTTGTGATTTCAATCCCTTAAATCATTCAATATAGATCTAACAACGAGTTAACTCATTGGATTAACTATAAG
Chr1	10999867	11004397	4530	115	40.2	114	55	12	1304	37	11	12	38	1.8	ATAATTTTAGTTCATTTAATGAGTTTAACTTGTAATTACATTTATAAAAATTCATTTAAATAATTATAATCACAAGTATATAATGATATGAACGAGTTTTAGCTTTTCATTTGC
Chr11	19687967	19747574	59607	115	521.4	115	44	17	6120	37	16	12	34	1.86	GTGATCATATGAATCAATTAAATCACACTTGTTTTGATACGAACTTGTGATTTCAATCATTTAGATTATTTACTATAGATGTAACAACAAATTTAACTCATTCAATTAAGCATGT
Chr11	22661011	22676334	15323	115	132.4	115	49	14	3343	33	11	16	38	1.85	TGTATTAATATGAATGAGATTCAAGTGATTCATTTGATCACTTGTAGTTAACTTAATGTGTTTAACTTGTTGTTACATCTATAATAAATGATTTAGTGAATTGAAATCACAAGTT
Chr12	14367570	14413644	46074	114	402.3	115	44	18	2984	35	13	15	35	1.87	CAATCCATTAAATCATTCAATATGGATGCAATAACAAGTTAAGCACATTCAATTAAATATATGTGTTCAAATGAATCACTTAAATACCATTCGTACTGATACGAACTTGAGATTT
Chr12	13810108	13818259	8151	115	70.2	115	44	16	1156	35	15	13	35	1.87	TTTTAACTTGTTAATACATCCATATTTAATGATTTAATTGATTGAAATCACAAGTTTGTATGAGAATGAATAAGATTCAAGTCATTAATTTGATCCCATATATTTAATTGAATGT
Chr12	4276103	4281795	5692	115	49.7	114	54	15	1015	38	13	12	36	1.82	TTCTGTGAATCATTGACATAAATCTCATTGTATCATTACAAAAATGTCATTATGATAAATTAAATTAATCTCTATAGATGTAATTAAAAGTTGAACCCAATAGATGAACTATAA
Chr13	13612648	13819499	206851	115	1812.4	115	42	19	9444	33	15	15	34	1.89	CAATCCATTTACTCATTCAGTATAGATGTAAATAACATGTTTAACTCATTGCATTGAATATAAGTGATGAAATGAATGACTTAAATCTGATTCATATTAATGCAAATTGATGTTT
Chr13	10359619	10388230	28611	115	249.8	115	43	18	2286	34	14	15	35	1.88	GATTGAAATCACAAGTTTGTAAGACTGCGAATGAGATTTAAAACATTGATTTGATCACTTATAGTTAATCGAATGATTTTAACATTTTATTGCATTTGTACTGATTAATTTATGG
Chr13	14005047	14030979	25932	115	226.4	114	45	17	2717	35	15	14	34	1.88	TCATTCGATTAACTATAAGTGATTAAATGAATGCTTAAATCTCATTCGTATTCAATGAAACTTATGATTTCAATTTCTTAAATCAATCAGTACAAATGCTATAAAATGTTAAAC
Chr13	10418574	10443446	24872	115	214.6	115	43	17	2035	35	13	15	35	1.87	ATTACATGTATAAGAAATGATTTAAATGATTGAAATCACAAGTTTGCATTAAAATGAATAAAATTCAAGTGATTCATTTGATCTTTTATTGTTAATCTAATGTGTTTCACTTGTT
Chr13	14812762	14832006	19244	115	168.6	115	52	13	4741	37	15	13	34	1.86	ATCTCATTCGTATTCATATGAACTTGTGATTTCAATCCATTAAATCATTCAATATGGATGTAACAACAAGTTAAACACATCTAGTTAAATAAATGTGATCAAATGAATCACTTAA
Chr13	15036992	15044220	7228	115	62.6	115	48	15	1356	35	13	14	36	1.85	TGATCAATCATATTAAATATAATGTGTTTCACATGTTATTACATCTAAAATGAATGATTTAATAGATTGAAATCATAAGTTTAATAGAAAATGAATGATATTCAATTGATTTATT
Chr13	14612243	14619165	6922	115	59.8	115	52	15	1601	38	14	12	34	1.84	GAATGACTTAAATCTCATTCGTATTCATACGAACTTGTGATTTCAATCTATTAAATCATTCAATATAAATGTAATAACAAGTTAAACTCATTGCATTAACTATAAGGGATGAAAT
Chr13	11397344	11403209	5865	115	51	115	49	13	1654	37	17	12	32	1.87	ATCAAATGAATCACTTGAATCTCATTCATATTCATACAAACTTGTGATTTCAATCTACTAAATCATTCATTATAGATGTAACAACAAGTTAAACACATTAAATTAACTATAAGTG
Chr13	16104343	16106737	2394	115	20.6	114	58	9	1028	38	14	12	34	1.84	ATGTAACAACAAGTTAAACTCATTGGATTAACTATAAGGGATCAAATGAATGACTTAAATCTCATTCGTATTCATACGAACTTGTGATTTCAATCCCTTAAACATTCAATATAA
Chr14	12173902	12182420	8518	115	74	115	53	14	1968	37	14	12	35	1.84	TTCAATATATATGTAACAACAAATTAAACTCATTCGATTAACTATAAGTGATTAAATAAATGACTTAAATCTCATTCATATTCATATGAACTTGTGATTTCAATCTCTAAAATCA
Chr2	33779513	33806946	27433	115	238.8	115	45	18	3073	36	14	14	35	1.86	ATTCAAGTCATTCAATTGTTCAATCACAATAAATATAATGTGTTTCACTTGTTATTACATCTAAAATGAATGATTTAAATGATTGAAATCACAAGTTCATATAGATACAAATGAG
Chr3	29114601	29131834	17233	115	147.7	115	42	18	1049	35	13	16	34	1.88	ATTCAATTAAATATGTGTGATCAAATGAATCACTTGAATTTAACTTGTGTTTATACGAACAAATGATTTCGATCAATTAAATCATTCAAAATGGATGTACTAACAAGTTAAAAAC
Chr4	8640556	8731881	91325	115	811.6	111	43	18	7224	34	14	16	34	1.89	TGTAATAACAAGTTCATATCATTCAATTAAATATATGCGATCAATTGAATCACTTAAATCTCATTCAATCTCTTGAACTTGTGATTTCATCAAATAAATGATTCAAATGGA
Chr4	5343624	5356493	12869	115	111.6	115	42	17	1209	35	13	15	34	1.87	AATGAATCGCATAAATCCCACTTGTATTTATATGAACTAGTGATTTCAATCATTTAAATCGTTTATTATAGATGGTATAACAAGTTAAACACATTAGATTAAATATAAGGGATCA
Chr4	5116039	5128495	12456	115	108.2	115	46	16	1974	33	11	16	38	1.85	ATTTAAGTGATTTAAATCACAAGTTTATATGGATACAAATGAGATTTGAGAGATTCATTTGATGTCATATAGTTAATATAATGTGTTTAACTTGTTATTACATTTATAATGAATG
Chr4	5341229	5352434	11205	115	96.5	115	44	17	1088	35	13	15	35	1.87	ATAAATCCCACTTGTATTTATATGAACTAGTGATTTCAATCATTTAAATCGTTCATTATAGATGTAATAACAAGTGAAACACATTAGATTAAGTATAAGGGATCAAATGAATCGC
Chr4	5314951	5318494	3543	115	30.7	115	56	11	1298	38	16	11	33	1.84	TGTAACAACAAGTTAAACACATTAGATTAACTATAAGTGATCAAATGAATTACTTAAATCTCATTCATATTCATACAAACTTGTGATTTCAATTCATTAAATCATTCATTATAGA
Chr5	13823384	14040577	217193	114	1894.8	114	40	18	6933	35	16	14	33	1.89	TAAATCATTCAATATGGATGTAACAACAAGATAAGCACATCTAGTTAAATAAGTATGATCAAATGAATCATTTAAATCCCATTCATTTTATTTAAACTTGTAATTTCTATCCAC
Chr5	13823367	14040453	217086	115	1889.5	115	40	19	6690	35	16	14	33	1.89	TGAATGAAACAGCAAGTTAATCACATTCAATTAAATATGTGTGATCAAATGAATCAGTTGAATCTCATTCATTTTGATACAAACTTGTGGTTTCAATCCACTAAATCATTCAATG
Chr5	20614206	20633528	19322	115	168.9	115	49	14	4164	35	12	15	37	1.84	TAAATGAAAATGAATGAGATTCAAGTGATTCATTTGATCACTCATATTTAATATAATGAGTATCACTTGTTATTACATGTATAATGAATGATTTTAATGATTGAAATCACAAGAT
Chr5	20668407	20682034	13627	115	119.1	115	47	15	2464	37	15	11	35	1.84	AACACATTCAATTAAATATGAGTGATCAAATGAATTAATTAAATCTCATTCGTATTGATACAAACTTGTGATTTCAATCTACTAAATCATTCAATATGTATGTAACAACAAGTTA
Chr5	20870875	20884477	13602	115	118.4	115	47	16	2386	37	15	12	34	1.85	TATAACAAGTAAGACATATTAGATTAACTATAAGTGATCAAATGAATGAATTGAATCTCATTCATTTTCATACAAACTTGTGATTTCAATCCATTAAATCATTCATTATAGACAT
Chr5	21228151	21241654	13503	115	117.9	114	49	15	2449	35	12	15	37	1.85	TTGTTACATCCATATTAAATGATTTAAGTGATGAAATCACAAGTTTATATCAATATGAATGGGATTTAATGAATTAATTTGATAATTCATATTTAATTGAATGTGATTAACTTG
Chr5	21524629	21537966	13337	115	116.6	115	48	15	2294	34	12	15	37	1.85	AGATTTAATTGATTCATTTGATCACACATATTTAATTGAATGTGATTAACTTGTTGTTTTATTCATATTGAATGATTTAGTGGATTGAAATCACAAGTTTGTATGAATATGAGTG
Chr6	25407984	25412748	4764	115	41.3	115	64	4	2634	33	12	15	38	1.85	TATAGTTAATCTAATGTGTTTAACTTGTTGTTACATCTATAATGAATGATTTAAAGGATTGAAATCACAAGTTTATATGAATATGAATGAGATTCAAGTCATTCATTTGATCCCT
Chr7	24749195	24876139	126944	115	1109.6	114	42	18	4778	34	13	15	35	1.87	ATTAATTATGCGTGATCAAATGAATCACTTAAATCTTACTTGCATTGATACAAACTTGTGATTTCAATCACTAAATCATTCGATATGAATTTGATAACAAGCTAAGCACATTTA
Chr7	245017	284621	39604	115	345.2	115	46	16	5616	36	15	13	34	1.87	TTGAATTAAATATGTGTGATCAAATGAATCACTTGAATCTCATTCATTTTCATTTAATCTTGTGATTTCAATTCACTATATCATTTAATATGGATGTAATAACAAGTTAATCACA
Chr7	1317626	1352791	35165	115	308.5	115	44	19	3638	36	14	13	35	1.85	ATTGAATGATTTAAGTGATTGAAATCACAAGTTTATATGAATATAAATGAGATCTAAGTATTCATTTGATCACTTATAGTTAATCTAATGAGTTTAACTTTGTTGTTACATCTAT
Chr7	839190	855342	16152	115	140.4	114	51	14	3411	37	14	12	35	1.84	TTGTGATTTCAATCCCTAAATCATTCGATATGAATGTGATAACAAGTTAATCACATTTAATTAATTATGCGTGATCAAATGAATCACTTAAATCTTACTTGCATTGACACAAAC
Chr7	623781	631388	7607	115	66.3	115	51	13	1822	38	15	11	34	1.84	ATTAAACACATTCAATTAAATATGCATGATCAAATGAATCACTTAAATCTCACTCATATTGATACAAACTTGTGATTTCAATCACTTAAATCATTCAATATAGATGTAACAACAA
Chr8	1980853	2030660	49807	115	429.1	115	41	19	2884	34	15	15	35	1.88	CTTGTTCATTCTCATACAAACTTGTGATTTCAATCAATTAAATCATTCAATATGGATGTATTAACAAGTTAAATACATTCAATTAAATATGTGTGATCAAATGAATCACTTAAAT
Chr8	12402347	12428222	25875	115	225.4	114	42	18	2097	34	16	14	35	1.89	AACTTGTTATTACATCTATAATGAACGATTTAAATGATTGAAATCACAAGTTCATATAAATACAAATGGGATTTAAGCATTAATTTGATCCCTTATACTTAATCGAATGTGTTT
Chr8	1935798	1953459	17661	115	153.1	115	44	17	1991	36	14	15	33	1.88	AATGTAATAACAAGTTAAATACATTCAATCAAATATGTGTGATCAAATGAATCACTTAAATACCACATGTACGGATACGAACTTGTGATTTCAATAACTTAAATCATTCACTATA
Chr8	1557313	1571313	14000	115	123.1	115	52	14	4004	33	15	14	36	1.88	GATTTAAGTGATTCATTTGATCACTTATATTTCATTGAATGTATTTAACTTGTTATTACATCTATATTGAATGATTTAATTGATTGAAATCACAAGTTCGTATCAGTACAAATGG
Chr8	1896621	1910386	13765	115	119	115	41	17	1100	35	13	15	34	1.87	AAAACATTCAATTAAATATGTGTGATCAAATGAATCACTTAAATCTTATTCATTCTAATACAAACTTGTGATTTCGATCAATTAAATCATTCAAAATGGATGTATTAACAAGTTA
Chr8	5535381	5541971	6590	115	57.5	115	50	15	1088	36	10	13	39	1.79	TTGTTTTATTTATACTTAATGATTTAATGAATTGAAATTACTAGTTCATATGAATACAAATAAGATTTAAGCCATTCATTTTAACCATTATAGTTAATCCAATGAGTTTAATATG
Chr8	1670743	1676336	5593	115	48.7	115	47	14	1223	36	14	15	34	1.87	ATTCATTTGATCACTTATCATTAACTTAATGCGTTTCACTTGTTATTACATGTACATTGAATGATTTCAATGATTGAAACTACAAGTTTATATGAAAAAAAATGAGATTCAAGTC
scaffold1	5372438	5632847	260409	115	2267	115	44	17	22775	34	14	15	35	1.87	TTTAAGTCATTAATTTCATCACTTATAGTTAATCGAATGAGTTAAATATGTTGTTATATTTATATTTAATGATTTAAGTGAATGAAATCATTAGTTTGTATGAATACGAATGGGA
scaffold1	1320586	1333171	12585	115	108.8	115	49	15	2627	33	11	16	38	1.85	ATGTGTTTAACTTGTTGTTACATCCATATTGATTGATTTAGTGAATTGAAATCACAAGTTTGTATGAAAATGAATGAGATTCAAGTAATTCATTTGATCACTTATAGTTATCTTA
scaffold1	2935707	2943446	7739	115	67.6	114	48	17	1432	33	12	15	38	1.85	AGTTCGTATCAATATAATTGAGATTTAGTGATTCATTTGATTACTCATACTTAATTGAATGTGATTAACTTGTTGTTACATCTATAGTGAATGATCTGAGTGATTGAAATCACA
scaffold1	1414508	1420407	5899	115	51.6	114	50	15	1258	38	15	11	34	1.84	AACTATAAGGGATCAAATTAATGCTTAGATCTCATTTATATTCATATAAACTTGTGATTTCAATCATTTAAATCATTCATTATAGATGTAATAACAAGTTCAACTCATTGAACT
scaffold1	6334992	6340890	5898	115	51.6	114	50	15	1257	38	15	11	34	1.84	AACTATAAGGGATCAAATTAATGCTTAGATCTCATTTATATTCATATAAACTTGTGATTTCAATCATTTAAATCATTCATTATAGATGTAATAACAAGTTCAACTCATTGAACT
scaffold1	1350911	1356129	5218	115	44.9	115	50	14	1243	37	15	11	34	1.85	ACTTGTAATTTCAATCAATTAAATCATTCACTATAGATGTAACAACAAGTTAAGCACATTCAATTTAGTATATGTGATCAAATGAATCACTTAAATCTCATTCATATTGTTACAA
scaffold1	547998	552255	4257	115	37.2	114	54	11	1267	37	16	11	34	1.84	ATATATTCATACAAACTTATGATTTCAATCCATTAAATCATTCAATATAGATGTAACAACAAGTTAAATACATTAATTATAAATGTGTGATCAAATGAATTACTTAAATCTAAT
scaffold1	2756834	2760873	4039	115	35.2	115	50	14	1014	33	11	16	38	1.85	TGTATGAAAATGAATGAGATTCAAGTGATTCATTTGATCCCTTATAGTTAATTTAATGTGTTTAACTTGTTATTACATCTATAATGAATGATTTAGTAGATTGAAATCACAAGTT
scaffold2	959878	1020924	61046	115	527.3	115	44	19	6090	37	17	12	32	1.87	GGATGTAACAACAAGTTAATCACATTCAATTAAGTATGTGTGATCATTTGAATCACTTAAATCGCACTTATATTGATACAAACTTGTGATTTGAATTCACTTAATCTAGCAATAT
scaffold2	855439	872987	17548	115	153.3	114	43	19	1329	37	17	12	32	1.87	TTCATTTCAAACGAACTTATAATTTCAAGCCACTAAGTCATTCTAAACGTATGTAATAACAAGTGAAATACATTAGATTAACTATAAGGTACCAATATAGTGACTTGAATCTCA
scaffold2	1142531	1153717	11186	115	97.4	115	45	18	1259	37	17	12	32	1.87	TTATGTATATGTGATCATTTGAATCACTTAAATCTCATTTATATTGATACAAACTTGTGATTTCAATTCACTTAATCAATCAACATGGATGTAACAATAAGTTAAGCACATTCAA
scaffold2	1130239	1136889	6650	115	57.4	115	48	15	1517	32	12	17	37	1.87	ATTCATTTGATCTCTTATAATTAATTTAATGTGTTTAACTTGTTGTTACATCTATATTGAATGATTTAGTAGATTGAAATCACAAGTTTGTATGAAAATGAATGAGATTCAAGTG
scaffold2	831592	837867	6275	115	54.3	115	51	12	1857	37	17	12	32	1.87	AAATGAATCACTTAAATCTCACTTATATTGATACGAACTTGTGATTTGAATTCACTTAATCTATCAATATAGATGTAACAACAAGTTAAACACATTCAATTAAGTATGTGTGACC
tig00000043	225	40729	40504	115	353.4	115	45	17	5778	32	12	17	37	1.87	AAATGAATGTGATTCAAGTGATTCAAATGATCACTTATAGTTAATTGAATGTGTTTAACTTGTTGTTACATCTATATTGATTGATTAAGTGAATTGAAATCACAAGTTTGTATGA
tig00000059	345	26758	26413	115	230.4	115	43	18	1807	34	15	14	36	1.87	AGTTAATCGCATTCAATGAAATATACATGATCAAATGAATCGCTTAAATTTCACTCGTATTGATACAAACTTGTGATTTAAATCCACTAAATCATTCAACATGGATGTAACAACA
tig00000059	52246	77105	24859	115	216.9	115	47	16	4727	32	12	17	37	1.87	ATCTATATTGAATGATTTAGTAGATTGAAATCACAAGTTTGTATGAATATGAATGAGATTCAAGTGATTCATTTGATCTCTTATAGTTAATTTAATGTGTTTAACTTGTTGTTAC
tig00000059	30685	37818	7133	115	61.8	115	47	15	1437	32	12	17	37	1.87	TTAGTATATTGAAATCATAAGTTTGTATGGAAATGAATGAGATTTAAGTGATTCATTTGATCACGTATACTTAATTGAATGTGTTTAACTTGTTGTTACATCTATATTAAATGAT
tig00000059	32140	37757	5617	114	49.6	114	51	13	1582	32	12	17	38	1.87	GAATACAATGAGATTTAAGTGATTCATTTGATCACTTATAGTTAATTGAATGTGTTTAACTTGTTGTTACATCTATATTGAATGATTTAATTGATTGAAATCACAAGTTTGTAC
tig00000140	1	15277	15276	115	133	115	43	19	1579	32	12	17	37	1.87	GTAGTTTGAAATCACATGTTCGTATGAATACAAAGTGAGATTTAAGTGATTCATATGATCATGTATAGTTAATTAATGTGTTTAACTTGTTGTTACGTCTATAATAAATGATTTA
tig00000143	22893	56247	33354	115	286.8	115	43	19	2534	32	12	17	37	1.87	GTGATTCATTTGTTGTCTTGTAAGTAACATAATGTGATTAACTTGTTGTTACATCTATATTAAATGATTTAGTAGATTAAAATCACAGATTTGTATGAAAATGAATGATGTTTAA
tig00000145	937	29355	28418	115	246.8	115	44	18	3519	37	17	12	32	1.87	AAACACATTCAATTAAGCATGCATGATCATATGAATCACTTAAATCTCACTTGTATTGATACAAACTTGTGATTTCAATCCTTTAGATCATTCACTATAGATGTAACAACAAGTT
tig00000159	1159	47568	46409	115	398.6	115	44	17	5426	33	13	16	37	1.87	CATATTGATAGATTAAGTGAATTGAAATCACAAGTTTGTATGAAAATAAATGAGATTTAAGTGATTCATTTGTTGTCTTATAGTTAATTTAATGTGTTTCACTTGTTGTTACATC
tig00000159	41196	52673	11477	115	98.2	115	46	17	2056	37	16	12	33	1.86	AAGAGATCAAATGAATCACTCAAATCTCATTCATATTCATACAAACTTGTGATTTCAATCTACTAAATCATTGATCATAGATGTAACAACAAGTTAAACACATTAAATTAACTAC
tig00000161	51	20276	20225	115	176.4	115	45	17	2493	32	12	17	38	1.87	ATTCATATAATCATGCATACTTAATTGAATGTGTTTAACTTGTTGTTACGTCTATAATAAATGATTTAGTAGATTGAAATCACATGTTCGTACGAATACAAGTGAGATTTAAGTG
tig00000162	2782	33250	30468	115	262.7	115	49	14	8118	37	17	12	32	1.87	ACCAATATAATCACTTAAATCTCATTCATATTCATACGAACTTGTGATTTCAATCCATTAAATCATTCAATATATATGTAACAACAAGTTAAACACATTAAATTAACTATAAGGG
tig00000177	5005	26730	21725	115	188.2	115	46	15	3565	32	13	16	37	1.87	CACATATATTTAATTGAAATCATAAGTTTGTATGGAAATGAATGAGATTTAAGTGATTCATTTGATGTCTTGTAGGTAATTTAATATGTTTCACTTGTTATTACATATATTTGAT
tig00000231	26656	43378	16722	114	145.7	115	45	17	2048	35	13	15	36	1.86	ATAGTTAATTGAAATCACAAGATTAAATGAAAATGAATGAGATTCAAGTGATTCTTTTGATCACACATATTTAATTCAATGTGATTAACTTGTTATTACATCCATATTAAATGAT
tig00000236	16	24429	24413	115	212.7	115	47	15	4682	33	15	14	36	1.88	AAGTTTATATGAGAATGAACAAGATTTAAGTGATTAATTTGATCACATATATTTAATCTAATGTGTTTCACTTGTTATTACATATGTAATGAATGATTTAAATGATTGAAATCAC
tig00000242	2742	10128	7386	115	64.1	115	49	14	1756	37	17	12	32	1.87	AAATCTCACTTGCATTAGTACGAACTTGTGATTTCAATCCATTAGATCATTTAATATAGATGTAACAACAAGTTAAACACATTCAATTAAGTATACATGATCATATGAATCACTT
tig00000328	10883	29092	18209	115	160.1	114	49	14	3974	35	12	15	36	1.85	AGTGAATGATTTAATTGATGAAATCACAAGTTTATATCAATATGAATGAGATTTAAGTAATTCATTTGATAATTCATATTTAATTGAATGTGATTAACTTGTTGTTACATCCAT
tig00000340	34	25570	25536	114	226	113	44	17	2504	35	16	13	34	1.88	TGATTTAAATGATTGAAATCACATGTTCGTATACATACGAGTGGATTTAAGCATTAATTTGATCACTTATATTTAATCAAATGTATTCAACTTGTTAATACATCTATAATGAA
tig00000369	3400	24398	20998	115	185.3	114	47	15	4169	37	17	12	32	1.87	AATCACTTAAATCTCATTCATATCAATACAAACTTGTGATTTCAATCTATTAAATCATTTAATATAGATGTAACAACAAGTGAAACACATTCAATTAACATACATGATCAAATG
tig00000390	4	18060	18056	115	158.3	115	46	16	2978	33	15	14	36	1.88	ATTTAAATCATTCATTGTTCATGTAATAACAAGTGAAACGCATAAGGTAATTATAAGCGATCAAATGAACGACTTGAATCTCAATTTTTTTTCATATAAACTTGTGATTTAAATC
tig00000398	19565	42661	23096	115	200.1	115	48	15	4536	37	17	12	32	1.87	ATGAGATCATTTGAATCACTTAAATCGCACTTGTATTGATACGAACTTGTGATTTGAATTCACTTAATCTAGCAATATAGATGTAACAACAAGTTAAGCACATTCAATTAAGTAT
tig00000399	301	8005	7704	115	66.6	115	47	17	1398	32	12	17	38	1.87	GTACGAAAATGAATGAGATTCAAGTGATTCATTTGATGTCTTGTAGTTAATTTAATGTGTTTCACTTGTTGTTACGTCTATAATAAATGATTTAGTAGATTGAAATCACAAGTTT
tig00000414	164	24546	24382	115	212	115	43	19	2467	37	17	12	32	1.87	ACAAGTTAAACACATTCAATTAAGCATGCATGATCATATGAATCATTTAAATCTCAATTATATTGGTACGAACAAGTGATTTCAATCTACTAAATCATTTAATATACATGTAACA
tig00000415	1	71657	71656	115	617.6	115	44	17	8708	36	16	13	33	1.87	ATCTCATTCATATTCATACGAACTTGTGATTTCAATCCACTAAATCATTCAATATAGATGTAACAACAAGTTAAACACATTAAATTAACTATAAGTGATCAAATGAATCACTTAA
tig00000420	556	22554	21998	115	189.1	115	44	17	2828	37	17	12	32	1.87	GTAAGAACATGTGATTTCAATCAATTAAATCATTTATTATAGACGTAACAACAAGTTAAACACATTGAATTAAGTATGCATGATTATATGAATCACTTAAATCTCACTTATATTC
tig00000424	2258	12426	10168	115	88.6	115	46	16	1815	38	17	12	32	1.87	ATCAAATGAATCACATGAATCTCATTCATATCCATACGAACTTGTGATTTCAATCCATTAAATCATTCAATATAGATGTAACAACAAGTGAAACACACTAGATTAACTATAAGTG
tig00000427	14757	29653	14896	115	128.9	115	44	17	1496	32	12	17	37	1.87	TGACTTAGTAGATTGAAATCACAAGTTTGTATGAAAATGAATGAGATTCAAGTGATTCATTTGATGTCTTGTGGTTTATCTAATGTGTTTCACTTGTTGTTACATCTATATTAAA
tig00000429	1	20619	20618	115	178.1	115	48	14	4528	32	12	17	37	1.87	CAAGTTTGTATGAAAATGAATGTGATTCAAGTGATTCATTTGGTGTCTTATAGTTAATTTAATGTGTTTCACATGTTATTACATCCATAATCAATGATTTAAATAATTGAAATCA
tig00000433	1	21267	21266	115	185	115	44	18	2503	32	12	17	38	1.87	AATATGAATGAGATTCAAGTGATTCATTTGATCTCTTATAGTTAATTTAATGTGTTTAACTTGTTGTTACATCTATATTGAATGATTTAGTAGATTGAAATCACAAGTTTGTATG
tig00000435	1059	52924	51865	115	448.1	115	45	16	8838	37	17	12	32	1.87	ATGATCATATGAATCATTTAAATCTCATTCATTTTCATACAAACTTGTGATTTCAATCTACTAAATCATTTAATATAGATGTAACAACAAGTTAAACACATTCAATTAAGCATGC
tig00000440	213	26139	25926	115	226.7	114	45	17	3796	32	12	17	37	1.87	AGTATATTGAAATCATAGGTTTGTATGTAAATGAATGAGATTTGAGTGATTCATTTGATCACGTATACTTAATTGAATGTGATTAACTGTTGTTACGTCATTATTAAATGATTT
tig00000446	188	29825	29637	115	254.9	115	43	16	3052	37	17	12	32	1.87	ACTTGTGATTTCAATCTACTAAATCATTCATTATAGACGTAACAACAAGTGAAACACAATAAGTTAACTACAAGACACCAAATGAATCACTCGAATCTCATTCATTTTCGCACAA
tig00000451	132	23727	23595	115	205.6	114	43	19	2920	37	17	12	32	1.87	ATGTAACAACAAGTTAAACACATTCAATAAGCATGCATGATCATATGAATCATTTAAATCTCACTTATATTCATACGAACATGTGATTTCAATCTACTAAATCATTTAATATAG
tig00000462	14544	26722	12178	115	106	114	48	15	2389	38	17	12	31	1.87	AAACTCATTCAATTAATCATGCATGATCATATGAATCATTTAAATCTCATTATATTCGTACGAACAAATGATTTCAATCTACTAAATCATTTAATATACATGTAACAACAAGTT
tig00000479	178	26951	26773	115	234.9	114	46	16	5132	32	12	17	37	1.87	ATCATGTATAGTTAATTGAATGTGTTAACTTGTTGTTACATCTATATTGAATGATCTAATTGATTGAAATCACATGTTTGTATGAATATAAATGAGATTTAAGTGATTCATATG
tig00000489	1007	23341	22334	115	193.1	115	46	16	3865	32	12	17	37	1.87	ATGTGTTTAACTTGTTGTTACATCCATATTGATAGATTAAGTGAATTGAAATCACAAGTTTGTGTGAAAATAAATGAGATTTAAGTGATTCATTTGATGTCTTATAATTAATTTA
tig00000493	846	24753	23907	115	206.3	115	48	16	4899	38	17	12	32	1.87	TAATAACATGTGAAACACATTAAATTAACTATAAGACATCAAATGAATCACTTGAATCACATTCATTTTCATACAAACTTGTGATTTCAATTCACTTAATCAATCAACATGGATG
tig00000497	26	14932	14906	115	129	114	47	15	2707	37	15	12	34	1.86	ATTAATTTTCATTTAAACTTGTGATTTGAATCAATTAAATCATTCATTATAGATGTAATAACAAGTGAAACACATTAGATTAAATATCAATGATCAAATCAATCACTTGAATTC
tig00000513	11838	34814	22976	115	200.1	114	43	18	1347	34	14	15	35	1.88	TATATTTGTACATGTGTAGTTAGTTCAATGAGTTGAATTTGTTGTTACATCTATATGAAACATTCTAAATGATTGAAATCACAAGTTTATATGGATGCAAATGATTGAAGTCAC
tig00000513	11830	25024	13194	115	114	115	45	17	1712	32	12	17	37	1.87	TGAAGTGATTCATTTGTTGTCTTGTAAGTAATTTAATGTGATTAACTTGTTGTTACATCTATATTAAATGATTTAGTAGATTAAAATCACAGATTTGTATGAAAATGAATGATAT
tig00000513	24379	35942	11563	115	99.6	115	46	18	1412	37	17	12	32	1.87	CAACAAATGAATCACTTGAATCTCATTCATATACGCACAAACTAGTGATTTCAATCTACTAAATCATTGATCAAACATGTAATAACAAGTTAAACACAATAGGTTAACTATAAGA
tig00000523	1	19583	19582	115	170.2	115	45	17	2936	34	12	15	37	1.86	TGATCACTTATATTTAATCTAATGTGTTTAACTTGTTGTTACATCCATATTGAATCATTTAGTAGACTGAAATCACAAGTTTATTTGAAAATGAATGAGAATCAATTGATTCGTT
tig00000523	1104	19534	18430	114	160.3	114	45	17	2465	33	12	15	37	1.86	ATCCAATGGGTTGAACTTGTTGTTACATCAATAGTGAATGATCTATGTGAATGAAATCATAAGTTTGTATCAATAATAGTGAGATCTATGCATTAGTTTGATCACTTGTAGTTA
tig00000528	4874	26359	21485	115	186.5	114	47	17	3578	32	12	17	38	1.87	ATTTAAATGGTTGAAATCACAAGTTTATACGGATATAAATGGTTGAAGTCACTATATTTGTACACATGTAGTTAATCTAATGTATTTCACTTGTTATTACATCTATAATGAATG
tig00000537	456	18138	17682	115	153.7	115	45	16	2876	32	12	17	38	1.87	TTAAATGATTTAGTAGATTGAAATCACAAGTTTGTATGAAAATGAATGAGATTCAAGTGATTCATTTGATGTCTTATAGTTTATTTAATGTGTTTCACTTGTTGTTACATCTATA
tig00000540	3222	37071	33849	115	297.1	112	44	17	2196	34	15	14	34	1.89	CATTGAATTAAATATAGGGATCAAATAAACGCTTAAATCCCATCATTATCATACGAACTTGTGATTTCAATCAATTAAATCGTTCAATATAAATGTAATAACAAGTTAAAAA
tig00000545	757	32622	31865	115	270.3	115	45	18	3393	35	13	16	34	1.89	CATTCAATTAAATATGTATGATCAATTGAATCACTTGAATTAAACTCGTGTTGATACGAACAAATGATTTAAATCAATTAAATCATTCAAAATGGATGTACTAATAAGTTAAACA
tig00000554	2690	18610	15920	115	137.7	114	44	19	1473	38	17	12	32	1.87	ATTTGAATCCATATAAACTTGTGATTTCAATCATTTAAATCATTCATTATAGATGTAATAACAAATTCAACTCATTGAACTAACTACACGTGTACAAATATAGTGACTTCAACC
tig00000561	14160	28255	14095	115	124.7	112	46	16	2071	34	13	16	34	1.88	TTTAAGTGATTCATTTGATCGCTTATCATTAATCTAATGCGTTTAACTTGTTATTACATGTATAATGAATGATTTAATGGTTGAAATCACAAGTTTGTACGAACAAATGAGA
tig00000590	1361	24377	23016	115	200.3	115	46	16	2995	37	17	12	32	1.87	TAATAACAAGTTAAACACAATAGGTTAACTATAAGACACCAAATGAATCACTTGAATCTCATTCATATTCATACAAACTTGTGATTTCAATCTACTAAATCATTGATCAAAGATG
tig00000668	629	22287	21658	115	186.1	115	42	18	1600	32	12	17	37	1.87	ATTTAAATCACAAGTTTGTATGAAAATAAATGAGATTTGAGTGATTCATTTGGTGTCTTATAATTAATCTAATGTGCTTAACTTGTTGTTACATCCATACTGCTAGATTAAGTGA
tig00000843	3575	43146	39571	115	345.7	114	43	18	2410	34	15	14	35	1.88	AATTTGATCCCATATATTTAATCCAATGTATTTCACTTGTTATTACATCTATAATGAACGATTTAAATGATTGAAATCACAAGTTCGTATGAGAACGAGTGGGATTCAAGCGTT
tig00002739	11	15261	15250	115	132.5	115	44	20	1636	37	17	12	32	1.87	ATAGTTGTAACAACAAGTTAATCACATTCAATTAAGTATGTATGATCATTTGAATCACTTAAATGTCACTTATATTGATACAAACTTGTGATTTCAATTATTTATATCGTGCACT
tig00003573	173186	233076	59890	115	519.9	115	42	18	3933	35	16	13	33	1.89	ATTTCAATCCACTAAATCATTCATTATGCATGTAATAACAAGTGAAACACATTAAATTAAATATAAGTGATCAAATGAATCGCTTAAATCTCATTCATATTCATACAAACTTGTG
tig00003573	16886	29178	12292	115	105.4	115	42	19	1073	32	12	17	37	1.87	CTTATAATTAATCTAATGTGTTTAACTTGTTGTTACATACATATTGCTAGATTAAGTGAATTCAAATCACAAGTTTGTATGAAAATAAATGAGATTTAAGTGATTCATTTGATGT
tig00003867	723	60225	59502	115	526.7	112	46	17	8817	37	17	12	32	1.87	CAATCATTCAAATCATTCATTATAGATGTAAAACAAATTAAACACATTCAATTAATTACAGCATTCAAATGAATCATTAGATCCCATTTGTATCCATATGAACTTGTGATTT
tig00003868	1	22974	22973	115	196	115	45	15	4272	37	17	12	32	1.87	TCAAATGAATCACTTAAATCTCATTCATTTTCATACAAACTTGTGATTTCAATCTACTAAATCATTTATTATAGACGTAACAACAAGTTAAACACATTCAATTAAGTATACATGA
tig00003869	22	34798	34776	115	301	115	46	16	6525	38	17	12	32	1.87	TATGAATCACTTAAATCTCATTCATTTTCATACAAACTTGTGATTTCAATCTACTAAATCATTTAATATAGATGTAACAACAAGTTAAACACATTCAATTAAGCATGCATGATCA
tig00003872	85	50764	50679	115	435.6	115	46	17	7850	32	12	17	37	1.87	GTACGAAAATGAATGAGATTCAAGTGATTCATTTGATGTCTTGTAGTTAATCTAATGTGTTTAACTTGTTGTTACGTCTATAATAAATGATTTAGTAGATTGAAATCACAAGTTT
tig00003877	9637	16731	7094	115	61.8	115	46	15	1116	35	15	14	34	1.88	ACAAGTTAAACACATTCAATTAAGTATAAATGATCATATGAATCATTTAAATCTCATTTGTATTGATACGAACATGTGATTTCAATACTTTAGAACGTTCTCTATAGATATAACA
tig00003877	13111	18596	5485	115	47.4	115	48	15	1122	33	12	16	37	1.87	CAAATGAATGAGATTCAAGTCGATATATTGGTCACTTATAGTTAATCGAATGTGTTTCACTTGTTATTACATATATAATGAATGATTTAATGGATTGAAATCACAAGTTTGTATG
tig00003887	496	86778	86282	115	749.9	115	43	18	6575	36	16	14	32	1.89	TTTGAATTCACTTAATCTAGCAATATGGATGTAACAACAAGTTAAGCACATTCAATTAAGTATGTGTGATCATTTGAATCACTTAAATCGCACTTGTATTGATACGAACTTGTGA
tig00003887	87866	104294	16428	115	142.7	114	41	17	1354	35	17	17	30	1.93	ACCAAATGAATCACTAGAATCTCATTTATATTCATACAAACTTGTGATTTCAATCCACTAAATCATTATTATAGATGTAACAACAAGTTAAACACATTAGGTTAACTATAAGAC
tig00003888	8154	24092	15938	115	138.8	115	45	19	1481	38	17	12	32	1.86	TAAATCACACTTGTATTGATACAAACTTATGATTTCAATTCACTTAATCAAGCAACATGGATGTATCAATAAGTTAATCTCATTCAATTAAGTATGTATGATCAATTGAATCACT
tig00003888	8378	22280	13902	115	120.8	114	45	16	1926	38	17	12	32	1.86	AACAAGTTAAACACATTAAATTAACTATAAGAGATCAAATGAATCACTTAAATCTCACTTTATTCATACAAACTTGTGATTTCAATCATTTAAATCGTGCAATATAGATGTAAC
tig00003891	107	48468	48361	115	417.5	115	46	16	7847	37	17	12	32	1.87	ATCACTTAAATCTCATTCATTTTCATACAAACTTGTGATTTCAATCTATTAAATCATTTAATATAGATGTAACAACAAGTTAAACACATTCAATTAAGCATGCATGATCATATAA
tig00003897	290	29047	28757	115	249.1	114	46	18	4306	37	17	13	31	1.88	CATGATCATATGAATCATTTAAATCTCACTTGTATTCATACGAACTTGTGATTCAATCTTTAATCGTTCACTATAGATGTAACAACAACAAGTTAAACACATCAATTAAGCATG
tig00003898	1356	18599	17243	115	149.2	115	44	17	1822	37	17	12	32	1.87	TTTCAATCTACTAAATCATTGATCAAAGATGTAATAACAAGTTAAACACAATAGATTAACTACAAGACACCAAATGAATCACTTGAATCTCATTCATTTTCATACAAACTTGTGA
tig00003900	34358	40613	6255	115	54.6	115	52	14	1654	34	11	16	37	1.84	TGTATGAATATGAATGAGATTTAAGTGATTCATTTGATCACTTATAGTTAATATAATGTATTTAACTTATTGTTACATCTAAGTTGAATGATTTAGCATATTGAAATCACAAGTT
tig00003905	16097	53056	36959	115	318.6	115	47	15	7000	32	12	17	37	1.87	GTATGAAAATGAATGAGATTCAAGTGATTCATTTGATGTCTTATAGTTTATTTAATGTGTTTAACTTGTTGTTACATCTATATTAAATGATTTAGTAGATTGAAATCACAAGTTT
tig00003938	5481	16815	11334	115	97.6	115	48	13	2382	35	12	14	37	1.84	TTTAATTGAATGTGTTTAACTTGTTATTACATCTATAATGAATGATTTAATAGATTGAAATCACAAGTTTATATGAAAATAAATGGGATTCAATTAATTTATTTGATCCCTTATA
tig00004007	15423	60116	44693	115	391.3	115	45	17	5469	34	13	15	36	1.86	TTTAAGCCATTAATTTCATCACTTATAGTTAATCCAATGAGTTCAATATTTTGTTACATTTATATTTAATGATTTAAGTGAATGAAATCATTAGTTTGTATGAATACGAATGAGA
tig00004079	31896	38506	6610	115	58.3	114	52	15	1565	37	15	12	34	1.85	TTGTGATTTCAATCCCTAAATCATTTCAATAATGAATGTGATAACAAGTTAAACACATTAATTATTATGTATGATCAAATGAATAAATTAAATCTCATTCATTGTCATACGAAC
tig00004080	11405	25915	14510	115	127.4	115	51	14	3339	37	14	12	34	1.85	ATCGTTCAATATGGATGTGACAACAAATTAATCACATTCAATTAAGCATACGTGATCATATGAATCACTTAAATCTCATTCATATTGATACAAACTTGTAATTTCAATCTCTTAA
tig00004087	16435	48429	31994	114	280	114	49	14	6708	36	15	13	34	1.88	ACTTGTGATTTCAATCAATTAAATCATTCATTATAGATGTAATAACAAGTTAAACACATTAGATTAAATATCAATGATCAAATCAATACTTAAATCACACTTATATTCATATGA
tig00004105	21037	34577	13540	115	117.3	115	42	17	1147	36	14	15	33	1.88	TATGAGAATCAATAAGATTCAAGTCATTAATTTGATCACTTATATTTAATCTAATGTGTTTCACTTGTTATTACATCCATTTTGAATTATTTATTTGATCGAAATCACAAGTTTG
tig00004120	430	48231	47801	115	420.8	115	48	15	8371	32	12	17	37	1.87	ACTTGTTGTTACGTCTATAATAAATGATTTAGTAGATTGAAATCACATGTTCGTACGAATATAAGTGAGATTTAAGTGATTCATATAATCATGCATATTTAATTGAATGTGTTTA
tig00004136	393	36928	36535	114	329	113	40	20	1253	34	14	16	34	1.88	TGACCTTGTGATTAAACATCTAATGAATGATTTAAATGTCAAATTAAAAGTTTGTATGAAAAGAAATGAAATTCAAGTCATTCACTTGATCGATTATAATTAACAAAATGAGT
tig00004150	26	17800	17774	115	154.2	115	46	16	2798	33	15	14	36	1.88	TGTTATTGCATCTATATTGAATGATTTAATTGATTGAAATCTCAAGTTTGTATGAAAACAAATAAGATTCAAGTCATTCATTTGATCACACACATTTGATTGAATGTACTTAACT
tig00004150	7990	17196	9206	114	80.7	114	46	15	1336	33	15	14	36	1.88	GATCAAATGAACGACTTAAATCTCATTTTATTCATATAAACTTTTAATTTCAACCATTTAAATCATTCATTATAGATGTAATAACAAGTTAAACGCATTAAGGTAATGATAAGC
tig00004163	67188	134732	67544	115	591.9	114	43	18	5431	32	13	16	37	1.87	TGAGTTGAATTTGTTGTTACATCTATATTGAATGTACTAAATGATTGAAATCACAAGTTTATATGGATTCAAATGGTTGAAATCACTATATTTGTACACTTGTAGTTAGTCTGA
tig00004164	3774	52820	49046	115	424.7	115	42	18	3018	35	15	13	35	1.87	TGATTTATTTGATCGAAATCACAAGTTTGTATGAGAATGAATAAGATTCAAGTCATTAATTTGATCACCTATATTTAATCTAATGTGTTTCACTTGTTAGTACATCCATTTTGAA
tig00004165	8525	25043	16518	115	142.5	115	49	15	3333	32	12	17	37	1.87	TTTATAATGATTCTTAATACGGATGTAATTAACAAGTTTGTATGAAAATGAATGAGATTCAAGTGATTCATTTGATGTCTTATAGTTTACCTAATGTGTTTCACTAGTTGTTACA
tig00004166	1	19544	19543	114	171.5	114	45	17	3024	31	12	17	38	1.87	ATAGGTTTCTATGTAAATGAATGAGATTTGAGTGATTCATTTGATCACGTATACTTAATTGAATGTGTTTAACTTGTTGTTACGTCTATATTAAATGATTAGTATATTGAAATC
tig00004166	1	19494	19493	115	172.1	115	44	18	2528	31	12	17	38	1.87	ACAAGTTTGTATGAAAATGAATGAGATTCGAGTGATTCATATGATCATGCATGCTTAATTGAATGTGTTTAACTTGTTGTTACATCTATATTAAATGATTTAGTAGATTGAAATC
tig00004167	9389	19055	9666	115	84.2	115	49	14	2288	32	12	17	38	1.87	AATGATTTAGTAGATTGAAATCACAAGTTTGTATGAAAATGAATGAGATTCAAGTGATTCATTTGGTGTCTTGTAGTTAATCTAATGTGTTTAACTTGTTGTTACATCTATAATA
tig00004180	24	28235	28211	114	249.8	113	45	18	3177	37	15	12	34	1.86	AGTTAAACTCAATCAATTAAATATGCGTGATCAAATGAAACACTTAAATCTCATTCGTATTGATTAACTTGTGATTACAATCGACTAAATAATTCAATAAGGATGTTACAACA
tig00004182	1159	32153	30994	115	269.7	114	41	18	1896	34	18	14	32	1.91	TTTTCATTTAATCTTGTGATTTAATTCACTATATCATTTAATATGAATGTAATAACAAGTTAAACACATTGAATTAAATATGTGCGATCAACATAATCAGTTGAATCTCATTCA
tig00004183	690	53113	52423	115	459.3	114	47	17	7142	34	12	15	37	1.85	TATGAATACGAATGAGATTTAAGCCATTAATTTCATCACTTATAGTTAATCGAATGAGTTAAATATGTTGTTACATTTATAATTAATGATTTAAGGAATGAAATCAAACGTTCA
tig00004187	1	10605	10604	115	91	115	52	12	3413	32	12	17	37	1.87	ATTCATTTGATCATGTATGATTAATTGAATGTGTTTAACTTGTTGTTACATCTATATTGAACGATTTAAAGGATTGAAATCACAAGTTCGTATGAATACAAATGAGATTTAAATG
tig00004190	1136	15898	14762	115	128.9	115	45	18	1810	37	17	12	32	1.87	ATTCACTATAGATGTAACAACAAGTTAAACACATTAAATTAAGCATGCATGATCATATGAATCATTTAAATCTCACATGTATTCGTACGAACATGTGATTTCAATCATTTAGATC
tig00004204	2742	24724	21982	115	190.4	115	46	15	4188	31	12	17	38	1.87	ATTCGAGTGATTCATTTGGTGTCTTATGGTTTATTTAATGTGTTTAACTTGTTGTTACATCTATATTAAATGATTTAGTAGATTGAAATCACAAGTTTGTATGAAAATGAATGAG
tig00004215	5911	18282	12371	115	107.9	115	46	16	1795	32	12	17	38	1.87	ATGATTTAGTAGATTGAAATCACATGTTCGTACGAATATAAGTGAGATTTAAGTAATTGATATAATCATGCATACTTAATTGAATGTGTTTAACTTGTTGTTACGTCTATAACAA
tig00004215	65542	73282	7740	115	67.8	114	46	16	1217	38	16	12	32	1.86	TATTAACTTGTAATTTCAATCATTTAAATCATTCATTATAAATGTAATAACAAATTCAACTCATTGAATTAATTATAAGCAATCAAATTAATGCATAGATCTCATTTGTATCCA
tig00004216	14243	24517	10274	115	88.7	115	47	15	1923	38	17	12	32	1.86	TGTAACAACAAGTTAAACACATTCAATTAACTATAAATGATCATATGAATCACTTAAATCTCATTTATATTCATACAAACATGTGATTTCAATCTACTAAATCATTTAATATAGA
tig00004227	1094	17618	16524	115	144.7	115	46	17	2140	38	17	12	31	1.87	TAATCTAGCAATATGGATGTAACAACAAGTTAATCACATTCAATTAAGTATGTGTGATCATTTGAATCACTTAAATCTCACTTGTATTGATACGAACTTGTGATTTGAATTCACT
tig00004228	2169	25716	23547	115	206.2	114	43	18	1493	34	14	15	35	1.88	TCAATCATTTAAATCATTCATTATAGATGTAACAACAAGTTAAACACATTAGATTAACTATAAGGGACCAATATAATCACTTAAATCTCATTCATATTCATACGAACTTTGATT
tig00004228	11253	27382	16129	115	140.2	115	48	15	3309	32	12	17	37	1.87	ACTTGTTGTTACGTCTATAATAAATGATTTAGTAGATTGAAATCACAAGTTTGTACGAAAATGAATGAGATTCAAGTGATTCATTTGATGTCTTGTAGTTAATCTAATGTGTTTA
tig00004228	18984	27112	8128	114	70.4	115	48	15	1622	32	12	17	37	1.87	AGTTTGTGTGAAAATAAATGAGATTTGAGTGATTCATTTGATGTCTTATAATTAATCTAATGTGCTTAACTTGTTGTTACATCCATATTGATAGATTAAGTGAATTCAAATCACA
tig00004238	461	21818	21357	115	184.4	115	43	17	2655	31	12	18	37	1.89	TTACATCTATATTGATAGATTAAGTGAATTCAAATCACAAGTTTGTATGAAAATAAATGAGATTTGAGTGATTCATTTGATGTCTTATAATTAATTTAATGTGTTTAACTTGTTG
tig00004241	16639	26952	10313	115	88.9	115	47	15	2158	37	17	12	32	1.87	TGATCAAATGAATCACTTAAATCTCATTCATATCCATACAAACTTATGATTTCAATATACTAAATCATTTAATATAGACGTAACAACAAGTTAAGCACATTCAATTAAGTATGCG
tig00004241	21	8898	8877	115	76.8	115	46	15	1364	37	17	12	32	1.87	TTAAACACATTCAATTAAATATGCATGATTATATGAATCACTTAAATCTCACTTATATTCGTACGAACAAGTGATTTCAAACTACTAAATCATTTATTATAGACGTAACAACAAG
tig00004243	61	20838	20777	115	181.1	114	42	18	1391	32	14	17	36	1.89	TTTAGTTGATTGAAATCAGAAGTTCGTTGGAAATGAATGAGATTCAAGTGATTATATTGATCACTTATAGTTAATTTAATGTGTTTCACTTGTTATTACATCTATAATGAATGA
tig00004244	291	36048	35757	115	310	115	47	16	6111	32	12	17	37	1.87	ACTTGTTGTTACGTCTATAATAAATGATTTAGTAGATTGAAATCACATGTTCGTACGAATACAAGTGAGATTTAAGTGATTCATATAATCATGTATACTTAATTGAATGTGTTTA
tig00004249	1	14704	14703	115	128.2	115	43	18	1606	37	17	12	32	1.87	ATGTAATAACAAGTGAAATACATTAAATTAACTATAAGGTACCAATATAATCACTTGAATCTCATTCATTTCCATACGAACTTCTTATTTCAATCCACTAAGTCATTCAATATGT
tig00004262	1193	35659	34466	115	296.9	115	41	17	2704	34	19	13	31	1.91	CATTCAATTAAATACAAGTGATCATATGAATCATTTAAATCTCATTCATATTCATACAAACTTGTGATTTCAATCAACTAAATCATTTAATATAGATGTAATAACAAGTTAAACA
tig00004267	26043	58520	32477	115	279.8	115	45	17	4504	32	12	17	38	1.87	TAAGTTGAACTTGTTGTTACATCTATGATCAATGATTTAAATAATTGAAACTCACAAGTTTATATGGATATAAATGAGATTTATGCATTAATTTGATCATTTCTAGTTAGTACGA
tig00004267	12	8948	8936	115	77	115	44	17	1355	32	12	17	37	1.87	ATATTGATAGATTAAGTGAATTGAAATCACAAGTTTGTATGAAAATAAATGAGATTTGAGTGATTCATTTGATGTCTTATAATTAATTTAATGTGTTTAACTTGTTGTTACATCT
tig00004272	15	25964	25949	114	225.3	115	47	15	4263	33	12	15	37	1.86	TATTACATCTATAATGAATTATTTAGTTGATTGTAATCACAAGTTTAAATGAAAATTAATGAGATTCAAGTGATTCATTTGATCATCGATATTTAATCTAATGTGTTTTACTTGT
tig00004272	1286	25536	24250	115	210.4	114	46	16	3954	33	12	15	37	1.86	AATCAAGTGATTCATTTGATCACTTATATTTAATTGAATGTGTTTAACTTGTTGTTACATCCATATTGAATGATTTAGTAGACTGAAATCACTAGCTTAATAGAAATGAATGAG
tig00004273	1	31211	31210	115	271.1	115	45	17	4539	32	12	17	37	1.87	TGAATGAGATTCAAGTGATTCATTTGATGTCTTGTAGTTAATCTATTGTGTTTAACTTGTTGTTACGTCTATAATAAATGATTTAGTAGATTGAAATCACAAGTTTGTACGAAAA
tig00004274	1128	18858	17730	115	152.8	115	48	15	3925	32	12	17	37	1.87	CTTATAATTAATTTAATGTGTTTAACTTGTTGTTACATCTATATTGATAGATTAAGTGAATTGAAATCACAAGTTTGTGTGAAAATAAATGAGATTTAAGTGATTCATTTGATGT
tig00004278	2849	29240	26391	115	229.1	115	43	16	3057	32	13	17	36	1.89	ATGTGTTTAACTTGTTGTTACATCTATATTAAATGATTTAGTAGATTGAAATCACAAGTTCGTATGAAAATGAATGAGATTCGAGTGATTAATTTGGTGTCTTATGATTTATTTA
tig00004284	84	37963	37879	115	330.4	115	46	17	5451	37	17	12	32	1.87	ATCATTTGAATCACTTAAATCTCACTTGTATTGATACGAACTTGTGATTTCAATTCACTTAATCTAGCAATATGGATGTAACAACAAGTTAATCACATTCAATTAAGTATATGTG
tig00004289	1	14379	14378	115	123.4	115	44	17	1901	37	17	12	32	1.87	GAATCTCATTCATTTCCAAACGAACTTCTTATTTCAATCCACTAAGTCATTCTATACATATGTAATAACAAGTGAAATACATTAGATTAACTATAAGTGACCAATATAATGACTT
tig00004292	4809	34821	30012	115	259.8	115	47	15	6283	38	17	12	32	1.87	TTAATATAGATGTAACAACAAGTTAAACACATTCAATTAAGCATGCATGATCATATGAATCACTTAAATCTCATTCATTTTCATACAAACTTGTGATTTAAATCTACTAAATCAT
tig00004293	436	38015	37579	115	326.2	115	42	18	2724	36	17	14	31	1.9	ATCATATGAATCACTTAAATCTAACTTGTATTCATACGAACATGTGATTTCAATCATTTAGAACGTTCTCTATAGATGTAACAACAAGTTAAACACATTCAATTAAGTATGCATG
tig00004306	1396	10853	9457	115	81.5	115	45	18	1369	37	17	12	32	1.87	GATTTCAGTTCATTTAATCAATCAACATGGATTTAATAACATGTTAAACACATTAAATTAACTATAAGACAACAAATGAATCACTCGAATCACATTCATATTCATACAAACTTGT
tig00004308	97	17417	17320	115	153.1	115	45	17	1273	34	16	14	34	1.89	TTGTTAGTACATACATTTTGAATGATTTAATTGATCGAAATCACAAGTTTATATGAGAATGAATAAGATTCAAGTCGTTAATTTGATCAACTATATTTAATCTAATGTGTTTCAC
tig00004310	831	17370	16539	115	142.1	115	41	19	1121	34	13	16	34	1.88	TAAATTCAAGTGGTTCATTTGATCATTTATAGTTCATCTAATGTGTTTCACTTGTTATTACATGTATAATTAACGATTTAAATGATTGAAATCACAAGTTTGCATGAAAATGAAC
tig00004313	1838	38287	36449	115	316.1	115	41	17	2577	34	18	14	32	1.92	ACAAGTTAAACACATTCAATTAAGCATGCATGATCATATGAATCATTTAAATCTCATTCATTTTCATACAAACTTGTGATTTCGATCTACTAAATCATTTAATATAGATGTAACA
tig00004313	15	11557	11542	115	101.1	113	44	17	1168	37	17	12	32	1.87	ACCAATTAATGCATAGATGTCATTTGTATACATATGAACTTGTGATTTCAATCATTTAAATCAGTCATTATAGATGTAATAACAAGTAAAATACACTAAATTAACTGTAAGAG
tig00004319	1095	15593	14498	115	127.5	114	47	16	2520	32	12	17	37	1.87	TGTATGAAAATGAATGAGATTCGAGTGATTCATTTGATGTCATATGGTTTACTTAATGTGTTTAACTTGTTGTTACATCTATATTAAATGATTTAGTAGATTGAAATCACAAGT
tig00004401	40	31619	31579	115	271.6	115	43	18	2580	35	13	14	36	1.86	ATATGTATTAATAAAATGTTATACACATTTAATTTAATATGTGTGATCAAATGAATAACTTGAATCTCATTCAATTTCATTTAAACTTGTGATTTCAATCCATTACATCATTTTA
tig00004401	42	31615	31573	114	274.3	114	43	19	2526	35	13	14	36	1.86	ATTACAATCAACTAAATAATTCATTATAGATGTAATAACAAGTTAGACACATTAGATTAAATATCAATGATCAAATCAATCACTTGAATCTCATTAATTTCTTTTAAACTTGTG
tig00004402	1	18323	18322	115	160.1	115	47	17	3206	37	17	12	32	1.87	ATTTCAATTCACTTAATCAATCAAACATGGATGTAACAATAAGTTAAGCACATTCAATTAAGTATATGTGATCAATTGAATCACTTAAATCTCACTTGTATGATACGAACTTGTA
tig00004410	811	14410	13599	115	118.3	115	45	16	2392	36	14	15	33	1.88	TCATTCAATATAGATGTAATAACAAGTTAAATACATTCAATTAAATATGTGTGATCAAATTAATGACTTAAATCTTATTTGTTTACATACAAACTTGAGATTTCAATCAATTAAA
tig00004411	26	44036	44010	115	386.8	114	45	16	6514	37	17	12	32	1.88	ATCAATATAGATGTAACAACAAGTTAAGCACATTCATTAAGTATATGTGATCATTTGAATCACTTAAATCGCACTTGTATTGATACAAACTTGTGATTTGAATTCACTTAATCT
tig00004413	1244	13819	12575	115	108.2	115	47	15	2654	32	12	17	37	1.87	ATTTAATGTGTTTAACTTGTTGTTACATCTATATTAAATGATTTAGTAGATTGAAATCACAAGTTTGTATGAAAATGAATGAGATTCAAGTGATTCATTTGATCTCTTATAGTTA
tig00004414	97	17100	17003	115	145.7	115	45	17	1827	32	12	17	38	1.87	TTACATCCATGATCAATGATTTAAATAATTAAAACTCACAAGTTTATATGGATATAAATGAGATCTATGCATTAATTTGATCATTTCTAGTTTGTACGATAAGTTGAACATGTTG

## Sheet: Table S10
Supplementary Table 10 | miRNA locations and organization in the contig of N.colorata genome.
Chromosome	Strand	miRNA family	Location Chr_contig	mature_position	precusor_position	mature_seq	Precursor_seq
Chr10	+	bdi-miR169k-5p	Chr10	21855837..21855858	21855837..21855945	TAGCCAAGGATGACTTGCCTTC	TAGCCAAGGATGACTTGCCTTCGTCTCTGCATGCCCCCAACACGATACTGCTCGGTCCGAGCACATGTCCGGGGGGCCAGAACAAGTGGGCAAGTTGCCTTGGCTAGCC
Chr13	+	osa-miR399h	Chr13	8389372..8389392	8389310..8389392	TGTCAAAGGAGAATTGCCCGG	GGGTAGTTCTTCTTTGACGATCTGCCATCTCTTTATGTATTTCATAAATTTGTTAGGCTGGTTGTCAAAGGAGAATTGCCCGG
Chr13	-	mes-miR319h	Chr13	9438614..9438634	9438614..9438779	CTTGGATTGAAGGGGGCTCCG	GAGCTTTCGTTCAATCTAACTAAGGCGGGCAGAAGGTGTGAAACATCTGCTACTTCATGAACACCATTCGGTTTGTACGCGGTGCCAAGCACAAACCCAACGGTGAGCATGACGCAGGAGACGTTCTCTGCCTTTTCCTTCCTTGCTTGGATTGAAGGGGGCTCCG
Chr13	-	tcc-miR399a	Chr13	8377567..8377587	8377567..8377670	TGCCAAAGGAGAATTGCCCTG	GGCAATCCTCCTTTGGCAGTCGGAGAAAGGTTTGCATATGAGAGAGAGATTTCTCCGCATATTACGCACAGTCGCTTGCCATCTGCCAAAGGAGAATTGCCCTG
Chr13	-	tcc-miR399a	Chr13	8367675..8367695	8367675..8367777	TGCCAAAGGAGAATTGCCCTG	GTGCAATCCTCCTTTGGCAGTCGGAGAAAGACTTGCATATGAGAGAAAGATTTCTCCATACTACGCACAGTCGCCTGCCTTCTGCCAAAGGAGAATTGCCCTG
Chr13	-	eca-miR-326	Chr13	8272576..8272596	8272576..8272624	CCTCTGGGCCCTTCCGCCACC	TGGCGGGACGGGATGGAGCTTGCGCTTTCCTCTGGGCCCTTCCGCCACC
Chr1	+	zma-miR171l-5p	Chr1	25229326..25229346	25229326..25229400	TATTGACGTGCCTCAATCTGA	TATTGACGTGCCTCAATCTGATGGCACGGCTATAGAGTTTATAGCTCTGTGATCGGATTGAGCCGCGTCAATATC
Chr10	-	mtr-miR5208a	Chr10	22442188..22442210	22442188..22442257	CACATGTATGTTGTGAGTGTGTT	CATACTGAGAACAACATTGGCGATTATGATATATGTACATACACAAACACATGTATGTTGTGAGTGTGTT
Chr14	+	bdi-miR169k-5p	Chr14	8443528..8443549	8443528..8443646	TAGCCAAGGATGACTTGCCTAC	TAGCCAAGGATGACTTGCCTACTAACTTTTTTCTAAGAGAGAGAGAGAGAATGTGCAAAGGAGCAATGGGTAAGGAGTCGCTTGGAGAGAAGTAAACAAGCAAGTCACCTTGGCTAGCC
Chr14	+	ssa-miR-33a-5p	Chr14	10283952..10283972	10283922..10283972	GTGCATTGTAGGTGCATCGGA	CGATACCCTTACGATGCACATGATTTGCATGTGCATTGTAGGTGCATCGGA
Chr14	-	bna-miR160b	Chr14	5841280..5841300	5841216..5841300	TGCCTGGCTCCCTGTATGCCA	TGCCTGGCTCCCTGTATGCCACTCGTGGTAGAGTCCTATCCTTGCTGATCGGCTCCTGTGAGTGGCGTGCGAGGAGCCATGCATA
Chr1	+	hsa-miR-665	Chr1	32078547..32078566	32078508..32078566	ACCGGGAGGTTGAGGCGCCT	CCGCCTGCAGGTTCCCGAAGACCGCCTCCTTCGCGACTGACCGGGAGGTTGAGGCGCCT
Chr1	+	hvu-miR397b-3p	Chr1	33147010..33147030	33146955..33147030	ATCAACGCTGCACTCAATGAT	TATCGAGTGCAGCGCTGGTGAAAGTATATGGCCCTCCTTGGTAGGGCCGGATTTCATCAACGCTGCACTCAATGAT
Chr10	-	bdi-miR169k-5p	Chr10	21834421..21834442	21834341..21834442	TAGCCAAGGATGACTTGCCTTC	TAGCCAAGGATGACTTGCCTTCTTGATTCAATGATATAAGACAAGGGCCATTCTTCTTGTCTTGTTTCTTGACATTGAGTAGGCAGGTCACCTTGGCTAGCC
Chr1	+	hsa-miR-98-3p	Chr1	33901885..33901906	33901755..33901906	CTATACAACTTACTGGTTTGCC	CAGACAGTTAAGTTGGATAGGGAAAAGTAAATCTCAGTTCTGTACAACTGAAAATTGAACAAGTTCTTGATCAATTCTCCCAACCATTTTGTTCAACCTTCAGTCATACAGAACTGAGATTTTGTTTTCGCTATACAACTTACTGGTTTGCC
Chr1	-	mml-miR-653-5p	Chr1	20832929..20832949	20832898..20832949	ATGTTGATGCAATCTCTACTG	ATGTTGATGCAATCTCTACTGGCATAATCTAGTAGAGGTGCGTTCAGCCTCA
Chr1	-	bra-miR167b	Chr1	17885295..17885315	17885221..17885315	TGAAGCTGCCAGCATGATCTG	TGAAGCTGCCAGCATGATCTGGCTGTATGGGCTTGGTCGGTGGGTTCGAACCCTGGCCGCCCGGCCATGCTAGGTCATGCTCCGGCAGCCTCACC
Chr1	-	bra-miR167b	Chr1	17870261..17870281	17870197..17870281	TGAAGCTGCCAGCATGATCTG	TGAAGCTGCCAGCATGATCTGACTCTCTCTCTCTCTCTTTCTCTATCTCTCTGCCCGGTAGAACAGATCATGCTGCAGTTTCATC
Chr1	-	sly-miR482d-3p	Chr1	17184226..17184247	17184226..17184300	TTTCCTATTCCACTCATACCAA	GGTTAGGTGGAATAGGGAAGACGCTTTTTACTCCATATTGTAAATGTTATGTCTTTCCTATTCCACTCATACCAA
Chr2	+	gso-miR482a	Chr2	8350416..8350436	8350416..8350462	TCTTCCCTAGTCCTCCCATCC	TCTTCCCTAGTCCTCCCATCCCAACAATGGAGACGACAGGTAAGCTT
Chr2	+	tae-miR398	Chr2	13123575..13123595	13123575..13123619	TGTGTTCCAAGGTCGACCCCG	TGTGTTCCAAGGTCGACCCCGGTTGTTGGTCACTTTGGGCAGGGA
Chr2	+	bra-miR167b	Chr2	14715165..14715185	14715165..14715244	TGAAGCTGCCAGCATGATCTG	TGAAGCTGCCAGCATGATCTGGCCTGCCCTGATGCCTTTAATGGCTGAACTCGGCTAGGTCATGCTCTGACAGCCTCACC
Chr2	+	bra-miR167b	Chr2	14725020..14725040	14725020..14725106	TGAAGCTGCCAGCATGATCTG	TGAAGCTGCCAGCATGATCTGATTCTGTCTCTCTTTCTCTCGTTCTCTCTCTGCTCCCCCAAGATCAGATCATGCTGCAGTTTCATC
Chr10	-	mdm-miR408c	Chr10	19352451..19352471	19352451..19352523	TCAGGGAAGAGGAAGAGAATG	TTCTAATCCTTTTTCCTTTAGATGAATGCCTGGTTAGGCAGAGATGCCAACTTCAGGGAAGAGGAAGAGAATG
Chr2	+	cgr-miR-146a	Chr2	17610782..17610803	17610758..17610803	TGAGATCTCAATTTCATGGGTT	CACTTTGGATTTGAGATCCATAGTTGAGATCTCAATTTCATGGGTT
Chr2	+	tcc-miR399a	Chr2	31685885..31685905	31685806..31685905	TGCCAAAGGAGAGTTGCCCTG	GGGCTTCTCTCTGTTGGCAGATAACTGGAAGAGTATGTCCATGATCCATACTATATATGTAGAATACTTCAAAGTCATCTGCCAAAGGAGAGTTGCCCTG
Chr10	-	lus-miR164b	Chr10	18947867..18947887	18947811..18947887	TGGAGAAGCAGGGCACGTGCA	TGGAGAAGCAGGGCACGTGCATTGCCATCTCAAAGAAGTAGCTTTTGTTGGCTCTTCATGTGCCCATCTTTTCCATC
Chr2	-	aly-miR828-5p	Chr2	30493008..30493029	30492938..30493029	TCTTGCTCAAATGAGTATTCCA	TCTTGCTCAAATGAGTATTCCATCTTAAGGCAAAGACACATGTGGGCATTGCAGCGCATGTTTTAAGGTGTAATACTCATTACAGCAAGATG
Chr2	+	aly-miR157b-3p	Chr2	4322224..4322245	4322160..4322245	GCTCTCTAGGCTTCTGTCATTA	TTGACAGAAGATAGAGAGCACTGATGGTAAAGTGCAACTGGGGATGTGCGTTTTATGCATCTGTGCTCTCTAGGCTTCTGTCATTA
Chr2	+	rco-miR319d	Chr2	5199847..5199867	5199790..5199867	TTGGACTGAAGGGAGCTCCTA	GGTGCTCGTTTCAGGCCAAAGCATGGCAGTAAATCTTGATGCAGTTCTTGTACTGCTTTGGACTGAAGGGAGCTCCTA
Chr2	-	aly-miR166h-3p	Chr2	13474623..13474643	13474623..13474753	TCGGACCAGGCTTCATTCCTC	GGAATGAAGTTTGATCCAAGATCTCTCACTACTAAAAGCATTTTCCTGGTTCTCGTGAAATTCTTTTCTCAAGTTCTTGCGCTATTACTTAGGAAGTTAGGAGATAGATCTCGGACCAGGCTTCATTCCTC
Chr2	-	ppt-miR529g	Chr2	9131568..9131588	9131520..9131588	AGAAGAGAGAGAGTACAGCCC	AGAAGAGAGAGAGTACAGCCCTAGCCTCTCTTTGGAGGGGGTTGCAGTGCTGTACCCTCTCTCTTCTTC
Chr2	-	aly-miR157d-3p	Chr2	7774775..7774795	7774775..7774857	GCTCTCCCTTCTTCTGTCATC	TGACAGAAGATAGAGAGCACAAATGAGCAGCCGTGCCTGTGTTGCACGCCTGAGCATCGTGTGCTCTCCCTTCTTCTGTCATC
Chr2	-	rno-miR-758-5p	Chr2	811916..811936	811885..811936	TGGTTAACCAGAGATCACAAG	TGGTTAACCAGAGATCACAAGCTCATTATTTTGCTGTTTTTGGTTAGTCACA
Chr3	+	bna-miR160b	Chr3	16442501..16442521	16442501..16442583	TGCCTGGCTCCCTGAATGCCA	TGCCTGGCTCCCTGAATGCCATCTATGAAGCACACCAGAGGGGCTGGTGTGATTACTGGTTGGCATCAGGGGAGCCAAGCAGG
Chr3	+	mtr-miR2592bm-5p	Chr3	20203651..20203672	20203651..20203706	CAAGGTATTCATGTTTTTCCTT	CAAGGTATTCATGTTTTTCCTTGCGACGTGTGCGAGGGAATGAATGGATTCTTGAA
Chr3	+	gma-miR396k-3p	Chr3	23391314..23391334	23391239..23391334	GCTCAAGAATGCTGTGGGAAA	TTCCACAGCTTTCTTGAACTTCAGTGTCTTGAGGTAGAGATTCTTCTTTATACGTTGATCTTCTCATACGTGCAAGCTCAAGAATGCTGTGGGAAA
Chr3	-	ggo-miR-488	Chr3	26892885..26892905	26892885..26893012	CACAGATAATGGCACTCTTAT	TAGAGTGAATAATTTGTGATTATTTCCAGTGCCAAACCAGGTTTCTTTAATGAGGACAATCGTGCAAACTTGTTTGAGGTTGAAGCAGACACTGGGATGCTGCTAAACACAGATAATGGCACTCTTAT
Chr3	-	vvi-miR2950-3p	Chr3	21325202..21325222	21325202..21325263	TGGTGTGCAAGGGATGGAATA	TTCCATCTCTTGCACACTGGAACTGCAACATAGGAGCAGATTGGTGTGCAAGGGATGGAATA
Chr3	-	ath-miR5635d	Chr3	1128948..1128968	1128897..1128968	TGTTAAGGAGTGGTGGCGGTG	TGTTAAGGAGTGGTGGCGGTGGAAGATCTGGGTTAGCTACGCCCCGCCAAGAGCTGTTGGCACTCCTACATC
Chr10	-	vvi-miR394c	Chr10	17689008..17689029	17688947..17689029	TTGGCATTCTGTCCGCCTCCAA	TTGGCATTCTGTCCGCCTCCAACTGTCGTTTGTGTGCACCAACACCAACTTCTCTGAACTTGGAGGCGACCAGCATGCCAAGA
Chr4	+	ppt-miR538b	Chr4	1334476..1334497	1334476..1334549	TTGCATGGAAGCTATGTCTAGA	TTGCATGGAAGCTATGTCTAGATTGTTGGTGCCTAAAGGTAAGGTCCTTCTATTGCATAAAGCTCTATGTAGGC
Chr4	+	ppc-miR-46	Chr4	17083492..17083512	17083492..17083543	TGTAATGGATTTGCTCTCTTC	TGTAATGGATTTGCTCTCTTCTACTCTTGGGCAGTGGGCGAGTGTGTGCAGA
Chr4	+	sly-miR482b	Chr4	18045635..18045656	18045608..18045656	TCTTGCCAACACCGCCCTTTCC	AGAGGGAGAGGTTGGCGGTGGTAGTGGTCTTGCCAACACCGCCCTTTCC
Chr4	+	mdm-miR398c	Chr4	24664531..24664551	24664481..24664551	CGTGTTCCCAGGTCGCCCCTG	GGAGCGACATGGGAACACAGGAGGCGTAAAGGCCGAGAAGGTCATGCTCGCGTGTTCCCAGGTCGCCCCTG
Chr4	+	chi-miR-380-3p	Chr4	2607242..2607262	2607242..2607347	TATGTAATGTGATCCATGTTT	TATGTAATGTGATCCATGTTTTGAACTTCATGCTAATGCACGTTGTGATTTGACTTGTGAGTTTGGTATTAGTCGTGATTTGAGAATAAAGGATCTTGTTTGTACA
Chr4	+	ssa-miR-33a-5p	Chr4	26823837..26823857	26823809..26823857	GTGTATTGTAGGTGTATTGCA	TGATATGTCTACGAAACACATTTTTCATGTGTATTGTAGGTGTATTGCA
Chr4	-	nta-miR168b	Chr4	20480713..20480733	20480641..20480733	TCGCTTGGTGCAGGTCGGGAA	TCGCTTGGTGCAGGTCGGGAATGCTCCTTCCGTTCGCGTCTTTTCCCTGCGGTATCGAGAAAGGGTCGGGTTCCCGCCTTGCATCAACTGAAT
Chr4	-	vvi-miR2950-3p	Chr4	16618148..16618168	16618148..16618209	TGGTGTGCAGGAGACGGAATA	TTCCATCTCTTGCACACTGGAACTGCAAAATCAGAGCAGACTGGTGTGCAGGAGACGGAATA
Chr4	-	gma-miR396k-3p	Chr4	14732720..14732740	14732720..14732809	GCTCAAGAATGCTGTGGGAAA	TTCCACAGCTTTCTTGAACTTGAGAGTGATGAAGGCTTCCGTTTTCTAACGGGCCTCCATGTCGTGCAAGCTCAAGAATGCTGTGGGAAA
Chr10	-	hsa-miR-762	Chr10	11653593..11653614	11653593..11653652	GGGGCCGGGGCCGGGCCCGGGC	CCGGGTCGGGCCCAGGCCGGGACCCGGGTTATCGGGCCGGGGCCGGGGCCGGGCCCGGGC
Chr4	-	ata-miR528-5p	Chr4	11082983..11083003	11082983..11083037	TGTAAGGGACATACAGAGGAG	CTTTTGTAGTGCCTTCACCCATATGAAGTCAACGTGTAAGGGACATACAGAGGAG
Chr5	+	zma-miR169a-3p	Chr5	17364623..17364643	17364524..17364643	GGCAGGTTATCCTTGGCTACA	CAGCCAAGGATGACTTGCCATGAATCACGATACTTCAGATGTTCAGAGGCCCCAAAATCTGTCAGTGATTAGGGTGCGCTTTGATGTTGTTGGATTCTGGGCAGGTTATCCTTGGCTACA
Chr5	+	mtr-miR5236a	Chr5	1558192..1558212	1558154..1558212	TGAATTTAGGGCACCTTTGGT	TTAGGGTATTTTTCATTCATATCATAGGCTACTCTTTTTGAATTTAGGGCACCTTTGGT
Chr5	+	gma-miR2111e	Chr5	2231894..2231914	2231894..2231956	TAATCTGCATCCTGAGGTTTA	TAATCTGCATCCTGAGGTTTAGGCCTTCTGCCCTAAAACCTGATCCTCTGGATGCAGGTTACC
Chr10	-	hsv2-miR-H6-3p	Chr10	7658729..7658751	7658600..7658751	GCCATCTTCTCCCCTTCCCTCCT	GCCATCTTCTCCCCTTCCCTCCTCCATCAAGGCATCCGCCTCCTCCAAGGGCTGCTGTTCTCCTCTTACTGGTGGTCCCCTGGTGAGAGGAGGTTGGCGGCCATTGGAGGGGCAGATACCTTGATGGAGGAGGGAAGGGGATTAGATGGCGG
Chr5	-	ppy-miR-1208	Chr5	26983631..26983650	26983554..26983650	TCACTCTTCAGACAGGAGGC	TCACTCTTCAGACAGGAGGCAAACGCCAAAAGTGTACCAAAACTAACATTACCGCAACTTTGCTTCACTTCCTTTGCTTCTAAATGTGGAGAGGGAG
Chr5	-	ame-miR-263b	Chr5	26287814..26287834	26287753..26287834	GTTGGCACTGGAAAAATTCAA	GTTGGCACTGGAAAAATTCAAGCTGCAGAAATTAAGGGCATAAAAATGGCACATTCACCTTAAATTTTTCTGGTGCTAGGTT
Chr5	-	ggo-miR-873	Chr5	19634757..19634776	19634693..19634776	GCAGTAACATGTGAGTCTCT	GCAGTAACATGTGAGTCTCTGCAGTAGTGTGTGTGTGTATATATATCTACACACACTACTGCAGAGACTCACATGTTACTGAGA
Chr5	-	bdi-miR169k-5p	Chr5	18104994..18105015	18104937..18105015	TAGCCAAGGATGACTTGCCTAA	TAGCCAAGGATGACTTGCCTAAAGCACTGGTAGCCGTTGAGCTGGCTAGGTGCATCTGGGCAGGTTGTCTTTGGCTACA
Chr5	-	lus-miR164b	Chr5	17787863..17787883	17787816..17787883	TGGAGAAGCAGGGTACGTGCC	TGGAGAAGCAGGGTACGTGCCATGGCTCACTTAGCTCTGAACTCTGGCACGTACTCCTCTTTTCCAAC
Chr5	-	dvi-miR-210-3p	Chr5	9604184..9604204	9604184..9604250	TTGTGCATGTGGCAGCTGCTA	GTAGCTCTATATCACGTTAGGTGAAGCTTTGTTACTTTGGAGGGCATTGTGCATGTGGCAGCTGCTA
Chr10	+	aga-miR-989	Chr10	6254589..6254609	6254509..6254609	TCTGATGTGATGTAGTGGCAC	GCTTCTATTCACGTGTAGCTGTTTCTGGAAAACATTCACATGCTTGCATTCTTCATCATGTATTTATTGTCTGTTTTCTTTCTGATGTGATGTAGTGGCAC
Chr5	-	dme-miR-959-3p	Chr5	8297813..8297834	8297686..8297834	TTGGCATCGGGGACATTATGAA	TTGGCATCGGGGACATTATGAATGTGTCCAATGAATTTACCTCAAGAATGAAACTGATTCATGGAACATTGGAACAAGTGTCTCGTGAATATGCCTCAAAATTTAGGGTAGATTCATGGGACACTCTCATGGTGTTCTTGCTGCCAAAA
Chr6	+	bna-miR393	Chr6	16431831..16431851	16431831..16431900	TCCAAAGGGATCGCATTGATC	TCCAAAGGGATCGCATTGATCCCTGCAGGCTCTCACATCCGAGCTTTGGATCATGCGACCCCTTTGGATT
Chr6	+	mtr-miR395e	Chr6	2388071..2388091	2388024..2388091	TTGAAGTGTTTGGGGGAACTC	GTTCCCTTCAAGCACTTCACTAGGAGGTCCTAGTAAAGGGCAGCCCATTGAAGTGTTTGGGGGAACTC
Chr6	-	ptr-miR-378a	Chr6	17143845..17143865	17143808..17143865	ACTGGACTTGTAGTCAATAGG	ACTGGACTTGTAGTCAATAGGTATTTTCTTTGTTTGCTTGTGGCGCAGGTGCTATTCT
Chr6	-	gma-miR2111e	Chr6	16635050..16635070	16635007..16635070	TAATCTGCATCCTGAGGTTTA	TAATCTGCATCCTGAGGTTTAGATCTTATCGTGTTAAACCCTAAGCCTCCGGATGCAGGTTACC
Chr6	-	aca-miR-29b	Chr6	9734708..9734728	9734708..9734763	TAGCACCATCTGATATAAGTG	GTTATGTTTGGTGATTATGCTCGTTTCCTTTTGCTTAGCACCATCTGATATAAGTG
Chr6	-	nta-miR6151e	Chr6	8807124..8807145	8807124..8807193	TGAATTTGAAGCATTGGATTGC	AATTTTATTGCTTTAAGTTGATTTTGTGAGATATCTTGTTGCTTTGAATGAATTTGAAGCATTGGATTGC
Chr6	+	zma-miR156k-3p	Chr6	4046186..4046207	4046186..4046258	GCTCGCTTCTCTCTCTGTCATC	GCTCGCTTCTCTCTCTGTCATCCCCACACTCTCTCTTTGGGGGAGAGGAAGAGAGAGAGAGAGATAGGTGCAT
Chr6	-	mtr-miR395e	Chr6	2386589..2386609	2386589..2386654	CCGAAGTGTTTGGGGGAACTC	GTTCCTCCATTCCCTTCAGTGGAGCTGCCCTTGGTGGTGGCCCGACCGAAGTGTTTGGGGGAACTC
Chr7	-	stu-miR166d-5p	Chr7	22416887..22416907	22416864..22416907	TGAATGTTGTCTGGTTCTAGA	TGAATGTTGTCTGGTTCTAGATCAGATTCAGATCAGCATTTAAA
Chr7	-	ssa-let-7d-5p	Chr7	15267719..15267740	15267684..15267740	TCAGGTAATTAGTTGTATGGTT	TCAGGTAATTAGTTGTATGGTTAAGAAATCTTAGACCTTCGTCTGATTACCCTGAAG
Chr7	-	stu-miR166d-5p	Chr7	13824926..13824946	13824903..13824946	TGAATGTTGTCTGGTTCTAGA	TGAATGTTGTCTGGTTCTAGATCAGATTCAGATCAGCATTTAAA
Chr7	-	ptc-miR395a	Chr7	10109573..10109593	10109573..10109690	GTGAATGGTTTGGAGGAGCTC	GCTTCTTGTCAGCTATTCTTGCCGGATACTGGTGGGCAGTTTTGAAGCACTATACGAGCAGAGGTACAAGAAGTCACTGAACTACCAGAGCTTTGGTGTGAATGGTTTGGAGGAGCTC
Chr7	-	ppy-miR-566	Chr7	7153323..7153341	7153323..7153362	CTGCTCCTGTGATCCCAAC	TTGGATCATTGAGTAACTCTTCTGCTCCTGTGATCCCAAC
Chr7	+	dan-miR-287	Chr7	6152705..6152725	6152705..6152758	TTTGTTGAACATCGTTTGCCC	TTTGTTGAACATCGTTTGCCCTTAAATCATAATTGCAAGCCAGTTAAACAAAAA
Chr8	+	aly-miR166h-3p	Chr8	13863912..13863932	13863852..13863932	TCGGACCAGGCTTCATTCCCT	GGAATGATGGCTGGGTCGAGGCCACACGGTTGATGAGTTTCTTGGTGAATGGTGGAGGCGTCGGACCAGGCTTCATTCCCT
Chr8	+	aly-miR166h-3p	Chr8	13864107..13864127	13864040..13864127	TCGGACCAGGCTTCATTCCCC	GGAATGTTGTCTGGCTCGAGGGCATATGGGCGTCTTGCTCAGGCGTGTGCTTCTTTCCCAGGTGAGCTCGGACCAGGCTTCATTCCCC
Chr8	+	mdm-miR477b	Chr8	14533695..14533716	14533695..14533762	ACTCTCCATCAAGGGTTTCGTC	ACTCTCCATCAAGGGTTTCGTCAGAAGATCTTGTTTCTTTTGTTTTTTCAAATTCTGATCGAGGGTTT
Chr8	+	bna-miR160b	Chr8	17090321..17090341	17090321..17090403	TGCATGGCTCCCTTGATGCCA	TGCATGGCTCCCTTGATGCCATCTAGTAAGCACACCAGCCCCTCTGGTGTGATTCATAGACGGCATTCAGGGAGCCAGGCAGA
Chr8	+	ath-miR157c-3p	Chr8	21098137..21098157	21098074..21098157	GCTCTTTACTCTTCTGTCACC	TGACAGAAGATAGAGAGCACAACCCAGCACAGGCAAAATGGATTTTGCTTTTGAGGGGAGTGTGCTCTTTACTCTTCTGTCACC
Chr8	-	ppy-miR-1208	Chr8	17609373..17609392	17609332..17609392	TCACTGATCAGAGAGGAGGA	TCACTGATCAGAGAGGAGGAAAGAGAAGCACGAAGGTGTCGATTGCTCTCTGTTCTTGGTT
Chr8	-	oha-miR-455-3p	Chr8	17286792..17286812	17286754..17286812	GCAGTGCATGGGCATGTGCAC	GCAGTGCATGGGCATGTGCACATGCTGATATCAATATACATGTGCCGATGAACGTGCTG
Chr8	-	bna-miR160b	Chr8	17090378..17090398	17090316..17090398	TGCCTGGCTCCCTGAATGCCG	TGCCTGGCTCCCTGAATGCCGTCTATGAATCACACCAGAGGGGCTGGTGTGCTTACTAGATGGCATCAAGGGAGCCATGCAGG
Chr8	-	gma-miR160e	Chr8	16596775..16596794	16596775..16596823	TGCCAAGATCCCTGTATGCC	CATCCGCGTTTTTTGGCGGTTCCCCCTGCTGCCAAGATCCCTGTATGCC
Chr8	-	ppy-miR-525-5p	Chr8	14434632..14434652	14434609..14434652	CTCCTGAGGGCTGGACTTTCT	CTCCTGAGGGCTGGACTTTCTATAAAGCCGACCCTCAAGGAATA
Chr1	-	aca-miR-190b	Chr1	2342691..2342712	2342563..2342712	TGAGATGGTTGATATTAAGTTG	TGAGATGGTTGATATTAAGTTGAAAAAAATAAAAGCAAGCTATATTTTCAAGAAACAGAAATATCCGTTCTAGAAGGAAACAAATTATTTTTGTCCCTTTTAAATACAGCATGGTTTTTGTTTTCTGAACTTCATCTCAACTGTCTAATC
Chr9	+	mmu-miR-1668	Chr9	14363609..14363629	14363429..14363629	AAAAGCCCTCCTTCTCTGCAA	GCAGAGAAGGAGGCTTTTGTTCAAGAAAGGCATCGAGGGGCTGCAGTGCCCACCGCTATCGGTATTGTCATGGTGCACCTCATGGTCACCATAGTTTTTTTTCTGTCTCTTTCCTTGTTTTTGCACCGTGACAATGGCCATAGCGGTGGGCACTGCAGCCCCACGATGCCTTTCCTGAACAAAAGCCCTCCTTCTCTGCAA
Chr9	+	aly-miR166h-3p	Chr9	20433477..20433497	20433370..20433497	TCGGACCAGGCTTCATTCCCC	GGAATGTTGTCTGGCTCGAGGCCGGTCTCACGTGTATGCGAAGACAACCGGTTTCCATCTCTTCTCTTTTTCTCTGGTACCGGTGTTGTTTTCTCGTGTGGCCGTTCTCGGACCAGGCTTCATTCCCC
Chr9	+	tcc-miR399a	Chr9	22414126..22414146	22414070..22414146	TGCCAAAGGAGAGTTGCTCTG	GGGCTTCTCTCCGTTTGGCAGACAAACCAGGAGCCCGCACTCTCCTTCATCTTCTCTGCCAAAGGAGAGTTGCTCTG
Chr9	-	aly-miR828-5p	Chr9	21890425..21890446	21890310..21890446	TCTTGCTCAAATGAGTATTCCA	TCTTGCTCAAATGAGTATTCCACTCGAAGAAGGAAAACGTAGCCCAACGTTTCAGAGGGCAAAACCATCCATCACCATGCCTCTGTTCTGCTGCGACTTGCGTTTCCCTGCGGTGTAATACTCATCCGAGCTAGATG
Chr11	+	ssc-miR-190b	Chr11	13604311..13604332	13604311..13604374	TCATAAGTTTGAGATTGGGTTG	TCATAAGTTTGAGATTGGGTTGGACCTGCCTTTTTCCAGATCTAACTTAATTGGATTTATGATA
Chr11	+	lus-miR164b	Chr11	13836239..13836259	13836239..13836307	TGGAGAAGCAGGGCACGTGCT	TGGAGAAGCAGGGCACGTGCTAGGAGATCGACTCCGTGCGCGGCCTCGCATGTGTCCTTATTCTCCATC
Chr11	+	lus-miR164b	Chr11	13842534..13842554	13842534..13842602	TGGAGAAGCAGGGCACGTGCT	TGGAGAAGCAGGGCACGTGCTCGGAGAGCGACTGCGGGCGCGGCCTGGCATGTGCCCTTCTTCTCCATT
Chr11	+	ath-miR157c-3p	Chr11	17994617..17994637	17994554..17994637	GCTCTCTAGCCTTCTGTCATC	TGACAGAAGATAGAGAGCACAGATGTTAGAGTGCAATTGGTGCTTTGCATTTTACTCATTCGTGCTCTCTAGCCTTCTGTCATC
Chr11	-	rco-miR319d	Chr11	16085545..16085565	16085545..16085729	TTGGACTGAAGGGAGCTCCCC	GGAGCCCCATTCAGTCCAATCTAGGGAGCGGAGAGGCGGCTAGAGCTTCCGTCCCATGCGTTTGGTCAAGCTCTTGGAGGGAATGGGCATGGACGGCATGCTGTTCTGAGCATGGCAAGGTGCATGGTGCGGGAGCTTTCTCCTCCGCTTTCATCGTCCACCGGTTGGACTGAAGGGAGCTCCCC
Chr11	-	sha-miR-199a	Chr11	10504829..10504849	10504829..10504872	ACAGTATTCTAAACATTGGTT	TCAAATGCTTAGGGTATTGCCAAACAGTATTCTAAACATTGGTT
Chr11	-	mes-miR169j	Chr11	993745..993765	993690..993765	CAGCCAAGGATGACTTGCCGA	CAGCCAAGGATGACTTGCCGACCTTCACTCTGTGCTAGCACGAGTGGGAGAGTTGGCAAGTATGTCCTTGGCTACA
Chr11	-	mes-miR169j	Chr11	993527..993547	993527..993711	CAGCCAAGGATGACTTGCCGA	GGCAAGTATGTCCTTGGCTACATTGTGCTCTCTTCTTCTCATGCAAGACCTAGATGAAATGAAGACCAGAAGCATGATTAGAAGTTCAAGAGATGCCAAACAACTAAGAAGCCTGCAGAATCTTCATCTGAGGGGCCTTGCCTGATGATGCAGAGAGTGGTATGCAGCCAAGGATGACTTGCCGA
Chr11	-	mes-miR169j	Chr11	993313..993333	993265..993333	CAGCCAAGGATGACTTGCCGA	CAGCCAAGGATGACTTGCCGACATTTTTCCTGTTTGAGGCAGAGATTTGGCAAGTTGTTCTTGGCTACA
Chr1	+	mml-miR-572	Chr1	13707894..13707913	13707853..13707913	GTCGGCCCGGCGGTGGCCCA	GGCCGCCGCCCAGCCGGCCCGATTGGGCCGCCGCCCGATAGGTCGGCCCGGCGGTGGCCCA
Chr1	+	oan-miR-873-5p	Chr1	15825224..15825244	15825181..15825244	TGCACGAACTTGTGAGTTTCA	ATATTTACAAATTTGTGAACCCACTTATCATACCAGGCAAATTTGCACGAACTTGTGAGTTTCA
Chr12	+	ccr-miR-138	Chr12	11455873..11455893	11455873..11455918	AGCTGGTCTTTTGATTCAGGC	AGCTGGTCTTTTGATTCAGGCTAACCAATGAACAAAGGGCAGCTAT
Chr1	+	aly-miR166h-3p	Chr1	17018868..17018888	17018815..17018888	TCGGACCAGGCTTCATTCCCC	GGACTGTTGTCTGGTTCGAGACCATTCATGTTCAACAAATGACATGGATGATCTCGGACCAGGCTTCATTCCCC
Chr12	+	mdo-miR-218-1-3p	Chr12	21181757..21181777	21181757..21181816	AAGTTTCTGTCAAGTACCATG	AAGTTTCTGTCAAGTACCATGATATCTGAAACCAGCAGTGGTCTGCTTGACGAGGCAGGA
Chr12	-	aca-miR-383-5p	Chr12	15176365..15176385	15176298..15176385	AGATCAGAAGGTGTTTATGGA	AGATCAGAAGGTGTTTATGGAGGATGCATGAGAAGTGCTGCATATTTTCTGCATGCACTAGCAAATCCAATAGGCATCATTGGTCATT
Chr1	+	aly-miR166h-3p	Chr1	19973249..19973269	19973156..19973269	TCGGACCAGGCTTCATTCCTC	GGAATGAAGTTTGTTCCAAGATCTTTCCCTGCAAATCTTTCTGTATTTCTCTTGTCGCTTTTCAAGAGCAAATGATCGTATGAAAGATAGATCTCGGACCAGGCTTCATTCCTC
Chr13	+	tcc-miR399a	Chr13	8370594..8370614	8370522..8370614	TGCCAAAGGAGAATTGCCCAG	GGGCTCTTCTTCTTCGGCAGTCAAAACTCAACACTGTTGATCATCTGAAGTGCAGTTCCACCGAGTACTGACTGCCAAAGGAGAATTGCCCAG
Chr13	+	tcc-miR399a	Chr13	8384999..8385019	8384903..8385019	TGCCAAAGGAGAATTGCCCGG	GGGCAATTCTTTCTTGGCAGTCACAACCCTCATTGTCCATGACTGATGAGCAGTTTCAGACAATTGACATGAGTCATGCTTGACCGGAGGGCCGACTGCCAAAGGAGAATTGCCCGG
scaffold1	-	mtr-miR2592av	scaffold1_1030	2278911..2278931	2278911..2278973	AGGCTGGTTTAGATGAATCGA	TGTTCCTCAAAATTAGTAGGTTTGGGCATCATGCTAGGTCATAGGCTGGTTTAGATGAATCGA
scaffold1	-	oha-miR-19a-5p	scaffold1_1266	292643..292663	292522..292663	TAATTTTGCATAGTTGTAATA	TAATTTTGCATAGTTGTAATATTCTGACGTCAAAAATCAAAGTTCCCCATCAATAACGTAGTTCAAATGGTACCCAGCACATACATACATCTATCAGTGGTGGGGTTTTGAGTATTAATATTGGCAGCCCTGCAGCGCGAGG
scaffold1	+	mml-miR-375	scaffold1_61	852938..852959	852907..852959	TTTGTTGGTTCGGCTGGCGTGG	GCGGTTTGTCAAGTTAATAGATGATTTATTGTTTGTTGGTTCGGCTGGCGTGG
scaffold1	-	vvi-miR3629c	scaffold1_969	2965894..2965914	2965859..2965914	GGTTGCTGAGAAAATGTCGTA	GGTTGCTGAGAAAATGTCGTAACTGCAAGGCAGTTATGAGATATTGAGATGGCCAT
tig00000378	-	mml-miR-1251-5p	tig00000378_80	333969..333989	333937..333989	ACTGAAGATGCCAAAGGCGCT	ACTGAAGATGCCAAAGGCGCTACTGAGTTTCGCAAGCCTTTGTCAGTCAACTA
tig00000547	-	mmu-miR-449c-5p	tig00000547_18	78309..78329	78285..78329	AGGAAATGCTTTGCTAGCTGG	AGGAAATGCTTTGCTAGCTGGACTTCCAGTGGTATCGCAGCCTCG
tig00000550	+	gma-miR390c	tig00000550_8	17025..17044	17025..17067	CACTTTCCATCCTGAGTTTG	CACTTTCCATCCTGAGTTTGCCCGCTTCGGTATGGAAAGATTC
tig00000568	+	mtr-miR5225b	tig00000568_14	48178..48199	48178..48232	TCGTAGGAGAGACGACTCCTTC	TCGTAGGAGAGACGACTCCTTCGCTGTCGAGGTGGACGCTGACTCCTCTGCGCGT
tig00000568	+	mdo-let-7i-5p	tig00000568_17	53351..53371	53259..53371	TCAGGTAGTATTTTGTGTTGT	GGTGCAGTCGATGTTTTGGCCGATGGTAAAAATTTGGTTTGTGTTAGGAGCGGAAGTAGTATACTCGAACTGATAATACGTCACCTTGTTGGTCAGGTAGTATTTTGTGTTGT
tig00000618	+	ptr-miR-936	tig00000618_1	12036..12057	11892..12057	ACCGTAGAGGGTGGAATCGAAG	GCGAGTCCACGCCTTGACTGCTGGAGTGGTGAGGAACATGGTGTCAGCTGGTCTGGAATAGGATATGATGCCGTCTGCTGAAAGAGTGGTGGAGTTGTAGATGTTGGTGTAGTTGGGACTAGTTGGGTCAGTGTCCAGCCAGTAACCGTAGAGGGTGGAATCGAAG
tig00000665	-	ppy-miR-296-5p	tig00000665_7	23352..23372	23352..23394	AGGGCCTCGCCTCCATCCTGT	GGGACGGAAGAGGGCCTGAGGCAGGGCCTCGCCTCCATCCTGT
tig00000786	+	ola-miR-144	tig00000786_6	25830..25851	25830..25884	AGGACATCATCATATACTCTAA	AGGACATCATCATATACTCTAACTCAGTCATACAGATATGCGCATATGTTCCTAC
tig00001140	-	hsa-miR-1184	tig00001140_2	12845..12867	12814..12867	CCTGCAGCGCCTTGATGACTTGC	CCTGCAGCGCCTTGATGACTTGCATTTTGATGATGTAGAGCGCGGCCTGCCGCA
tig00004033	+	ppt-miR1063d	tig00004033_1	2013..2033	1976..2033	CATCTTGAAGTACTGAATCCT	GAAGGATACTACAAAATTAATTGGTCCATGCCGATATCATCTTGAAGTACTGAATCCT

[truncated: 11 more sheets: Table S11, Table S12, Table S13, Table S14, Table S15, TableS16, Table S17, TableS18, Table S19, Table S20, Table S21]
